# Supplementary material for: Ethyl 1-benzoyl-4-hy­droxy-2,6-diphenyl-1,2,5,6-tetra­hydro­pyridine-3-carboxyl­ate
Source: Acta Crystallogr Sect E Struct Rep Online. 2011 Feb 2;67(Pt 3):o540. doi: 10.1107/S1600536811003266 (PMC3052159; doi:10.1107/S1600536811003266)
Supplement: Supplementary file 1 [file e-67-0o540-sup1.cif]

##############################################################################
###                                                                        ###
###        Electronic paper (Acta Crystallographica Section E)             ###
###                                                                        ###
##############################################################################
#                                                                            #
# This CIF contains the data in a paper accepted for publication in Acta     #
# Crystallographica Section E. It conforms to the requirements of Notes      #
# for Authors for Section E, and has been peer reviewed under the auspices   #
# of the IUCr Commission on Journals.                                        #
#                                                                            #
# Full details of the Crystallographic Information File format               #
# are given in the paper "The Crystallographic Information File (CIF):       #
# a New Standard Archive File for Crystallography" by S. R. Hall, F. H.      #
# Allen and I. D. Brown [Acta Cryst. (1991), A47, 655-685].                  #
#                                                                            #
# The current version of the core CIF dictionary is obtainable from          #
# ftp://ftp.iucr.org/pub/cif_core.dic. The current version number is 2.4.    #
#                                                                            #
# Software is freely available for graphical display of the structure(s) in  #
# this CIF.  For information consult the CIF home page http://www.iucr.org/  #
# cif/home.html                                                              #
#                                                                            #
# This file may be used for bona fide research purposes within the           #
# scientific community so long as proper attribution is given to the journal # 
# article from which it was obtained.                                        #
#                                                                            #
##############################################################################
                                             
data_global
_audit_creation_method     SHELXL-97
_journal_date_recd_electronic     2011-01-21
_journal_date_accepted     2011-01-25
_journal_name_full     'Acta Crystallographica, Section E'
_journal_year     2011
_journal_volume     67
_journal_issue      3
_journal_page_first     o540
_journal_page_last     o540
_journal_paper_category     QO
_journal_coeditor_code     IS2669
_publ_contact_author_name     'Y. T. Jeonga'
_publ_contact_author_address
;   Department of Image Science and Engineering,
    Pukyong National University,
    Busan, 608-739,
    Republic of Korea
;
_publ_contact_author_email     'ytjeong@pknu.ac.kr'
_publ_contact_author_fax     '+82-51-629-6408'
_publ_contact_author_phone     '+82-51-629-6411'
_publ_section_title
;
Ethyl 1-benzoyl-4-hydroxy-2,6-diphenyl-1,2,5,6-tetrahydropyridine-3-carboxylate
;
loop_
    _publ_author_name
    _publ_author_address
    'G. Aridoss'
;
    Department of Image Science and Engineering,
    Pukyong National University,
    Busan 608-739,
    Republic of Korea
;
    'S. Sundaramoorthy'
;
    Centre of Advanced Study in Crystallography and Biophysics
    University of Madras
    Guindy Campus
    Chennai 600 025
    India
;
    'D. Velmurugan'
;
    Centre of Advanced Study in Crystallography and Biophysics
    University of Madras
    Guindy Campus
    Chennai 600 025
    India
;
    'Y. T. Jeong'
;
    Department of Image Science and Engineering,
    Pukyong National University,
    Busan 608-739,
    Republic of Korea
;
data_I
_audit_creation_method     SHELXL-97
_chemical_name_systematic
;
Ethyl 1-benzoyl-4-hydroxy-2,6-diphenyl-1,2,5,6-tetrahydropyridine-3-carboxylate
;
_chemical_name_common     ?
_chemical_formula_moiety     'C27 H25 N O4'
_chemical_formula_sum     'C27 H25 N O4'
_chemical_formula_iupac     'C27 H25 N O4'
_chemical_formula_weight     427.48
_chemical_melting_point     ?
_symmetry_cell_setting     triclinic
_symmetry_space_group_name_H-M     'P -1'
_symmetry_space_group_name_Hall     '-P 1'
loop_
    _symmetry_equiv_pos_as_xyz
    'x, y, z'
    '-x, -y, -z'
_cell_length_a     8.2784(7)
_cell_length_b     10.6116(9)
_cell_length_c     12.7572(11)
_cell_angle_alpha     85.681(4)
_cell_angle_beta     89.963(4)
_cell_angle_gamma     82.508(5)
_cell_volume     1107.91(16)
_cell_formula_units_Z     2
_cell_measurement_reflns_used     1225
_cell_measurement_theta_min     1.60
_cell_measurement_theta_max     28.40
_cell_measurement_temperature     293(2)
_exptl_crystal_description     Block
_exptl_crystal_colour     white
_exptl_crystal_size_max     0.25
_exptl_crystal_size_mid     0.23
_exptl_crystal_size_min     0.20
_exptl_crystal_density_diffrn     1.281
_exptl_crystal_density_meas     ?
_exptl_crystal_density_method     'not measured'
_exptl_crystal_F_000     452
_exptl_absorpt_coefficient_mu     0.086
_exptl_absorpt_correction_type     multi-scan
_exptl_absorpt_process_details     '(<i>SADABS</i>; Bruker, 2008)'
_exptl_absorpt_correction_T_min     0.979
_exptl_absorpt_correction_T_max     0.983
_exptl_special_details
;
;
_diffrn_ambient_temperature     293(2)
_diffrn_radiation_type     MoK\a
_diffrn_radiation_wavelength     0.71073
_diffrn_radiation_source     'fine-focus sealed tube'
_diffrn_radiation_monochromator     graphite
_diffrn_measurement_device_type     'Bruker SMART APEXII area-detector'
_diffrn_measurement_method     '\w and \f'
_diffrn_detector_area_resol_mean     ?
_diffrn_reflns_number     20295
_diffrn_reflns_av_R_equivalents     0.0244
_diffrn_reflns_av_sigmaI/netI     0.0201
_diffrn_reflns_theta_min     1.60
_diffrn_reflns_theta_max     28.40
_diffrn_reflns_theta_full     25.00
_diffrn_measured_fraction_theta_max     0.996
_diffrn_measured_fraction_theta_full     1.000
_diffrn_reflns_limit_h_min     -11
_diffrn_reflns_limit_h_max     11
_diffrn_reflns_limit_k_min     -14
_diffrn_reflns_limit_k_max     14
_diffrn_reflns_limit_l_min     -17
_diffrn_reflns_limit_l_max     17
_diffrn_standards_number     0
_diffrn_standards_interval_count     ?
_diffrn_standards_interval_time     ?
_diffrn_standards_decay_%     ?
_refine_special_details
;
Refinement of <i>F</i>^2^ against ALL reflections. The weighted <i>R</i>-factor
<i>wR</i> and goodness of fit <i>S</i> are based on <i>F</i>^2^, conventional
<i>R</i>-factors <i>R</i> are based on <i>F</i>, with <i>F</i> set to zero for
negative <i>F</i>^2^. The threshold expression of <i>F</i>^2^ >
\s(<i>F</i>^2^) is used only for calculating <i>R</i>-factors(gt) <i>etc</i>.
and is not relevant to the choice of reflections for refinement.
<i>R</i>-factors based on <i>F</i>^2^ are statistically about twice as large
as those based on <i>F</i>, and <i>R</i>- factors based on ALL data will be
even larger.
;
_reflns_number_total     5526
_reflns_number_gt     4179
_reflns_threshold_expression     I>2sigma(I)
_refine_ls_structure_factor_coef     Fsqd
_refine_ls_matrix_type     full
_refine_ls_R_factor_all     0.0592
_refine_ls_R_factor_gt     0.0429
_refine_ls_wR_factor_gt     0.1082
_refine_ls_wR_factor_ref     0.1196
_refine_ls_goodness_of_fit_ref     1.039
_refine_ls_restrained_S_all     1.039
_refine_ls_number_reflns     5526
_refine_ls_number_parameters     290
_refine_ls_number_restraints     0
_refine_ls_hydrogen_treatment     constr
_refine_ls_weighting_scheme     calc
_refine_ls_weighting_details
         'calc w=1/[\s^2^(Fo^2^)+(0.0497P)^2^+0.2116P] where P=(Fo^2^+2Fc^2^)/3'
_atom_sites_solution_hydrogens     geom
_atom_sites_solution_primary     direct
_atom_sites_solution_secondary     difmap
_refine_ls_shift/su_max     0.000
_refine_ls_shift/su_mean     0.000
_refine_diff_density_max     0.202
_refine_diff_density_min     -0.152
_refine_ls_extinction_method     none
_refine_ls_extinction_coef     ?
loop_
    _atom_type_symbol
    _atom_type_description
    _atom_type_scat_dispersion_real
    _atom_type_scat_dispersion_imag
    _atom_type_scat_source
    'C' 'C' 0.0033 0.0016
                         'International Tables Vol C Tables 4.2.6.8 and 6.1.1.4'
    'H' 'H' 0.0000 0.0000
                         'International Tables Vol C Tables 4.2.6.8 and 6.1.1.4'
    'N' 'N' 0.0061 0.0033
                         'International Tables Vol C Tables 4.2.6.8 and 6.1.1.4'
    'O' 'O' 0.0106 0.0060
                         'International Tables Vol C Tables 4.2.6.8 and 6.1.1.4'
_computing_data_collection     'APEX2 (Bruker, 2008)'
_computing_cell_refinement     'SAINT (Bruker, 2008)'
_computing_data_reduction     'SAINT (Bruker, 2008)'
_computing_structure_solution     'SHELXS97 (Sheldrick, 2008)'
_computing_structure_refinement     'SHELXL97 (Sheldrick, 2008)'
_computing_molecular_graphics     'ORTEP-3 (Farrugia, 1997)'
_computing_publication_material
                            'SHELXL97 (Sheldrick, 2008) and PLATON (Spek, 2009)'
loop_
    _atom_site_type_symbol
    _atom_site_label
    _atom_site_fract_x
    _atom_site_fract_y
    _atom_site_fract_z
    _atom_site_U_iso_or_equiv
    _atom_site_adp_type
    _atom_site_calc_flag
    _atom_site_refinement_flags
    _atom_site_occupancy
    _atom_site_disorder_assembly
    _atom_site_disorder_group
    C C1 0.35152(15) 0.26735(12) 0.41384(9) 0.0431(3) Uani d . 1 . .
    H H1 0.3276 0.2416 0.4870 0.052 Uiso calc R 1 . .
    C C2 0.44264(18) 0.38303(14) 0.41541(11) 0.0551(3) Uani d . 1 . .
    H H2A 0.4025 0.4326 0.4731 0.066 Uiso calc R 1 . .
    H H2B 0.5573 0.3539 0.4285 0.066 Uiso calc R 1 . .
    C C3 0.42551(17) 0.46663(12) 0.31645(11) 0.0483(3) Uani d . 1 . .
    C C4 0.31584(15) 0.45704(11) 0.23982(9) 0.0421(3) Uani d . 1 . .
    C C5 0.19897(14) 0.35828(11) 0.24886(9) 0.0382(2) Uani d . 1 . .
    H H5 0.0906 0.4048 0.2328 0.046 Uiso calc R 1 . .
    C C6 0.22569(15) 0.25498(11) 0.17071(9) 0.0410(3) Uani d . 1 . .
    C C7 0.34280(18) 0.25430(15) 0.09352(12) 0.0585(4) Uani d . 1 . .
    H H7 0.4142 0.3152 0.0911 0.070 Uiso calc R 1 . .
    C C8 0.3555(2) 0.16428(18) 0.01975(15) 0.0758(5) Uani d . 1 . .
    H H8 0.4340 0.1660 -0.0324 0.091 Uiso calc R 1 . .
    C C9 0.2530(2) 0.07296(16) 0.02343(14) 0.0739(5) Uani d . 1 . .
    H H9 0.2626 0.0117 -0.0255 0.089 Uiso calc R 1 . .
    C C10 0.1359(2) 0.07199(15) 0.09956(12) 0.0663(4) Uani d . 1 . .
    H H10 0.0657 0.0102 0.1020 0.080 Uiso calc R 1 . .
    C C11 0.12177(19) 0.16256(13) 0.17261(11) 0.0528(3) Uani d . 1 . .
    H H11 0.0416 0.1614 0.2236 0.063 Uiso calc R 1 . .
    C C12 0.44595(15) 0.15211(13) 0.36780(10) 0.0447(3) Uani d . 1 . .
    C C13 0.59156(19) 0.15546(17) 0.31517(14) 0.0692(4) Uani d . 1 . .
    H H13 0.6367 0.2313 0.3062 0.083 Uiso calc R 1 . .
    C C14 0.6700(2) 0.0462(2) 0.27598(19) 0.0929(7) Uani d . 1 . .
    H H14 0.7676 0.0494 0.2403 0.112 Uiso calc R 1 . .
    C C15 0.6072(2) -0.0660(2) 0.28857(17) 0.0873(6) Uani d . 1 . .
    H H15 0.6602 -0.1385 0.2606 0.105 Uiso calc R 1 . .
    C C16 0.4653(2) -0.07137(17) 0.34282(16) 0.0748(5) Uani d . 1 . .
    H H16 0.4226 -0.1482 0.3531 0.090 Uiso calc R 1 . .
    C C17 0.38547(18) 0.03709(14) 0.38216(12) 0.0573(4) Uani d . 1 . .
    H H17 0.2892 0.0326 0.4190 0.069 Uiso calc R 1 . .
    C C18 0.29783(17) 0.55330(12) 0.15177(10) 0.0477(3) Uani d . 1 . .
    C C19 0.1465(2) 0.63209(17) -0.00422(12) 0.0685(4) Uani d . 1 . .
    H H19A 0.1880 0.7112 0.0078 0.082 Uiso calc R 1 . .
    H H19B 0.0311 0.6514 -0.0203 0.082 Uiso calc R 1 . .
    C C20 0.2327(2) 0.5731(2) -0.09393(13) 0.0832(6) Uani d . 1 . .
    H H20A 0.3479 0.5599 -0.0799 0.125 Uiso calc R 1 . .
    H H20B 0.2108 0.6286 -0.1567 0.125 Uiso calc R 1 . .
    H H20C 0.1954 0.4927 -0.1033 0.125 Uiso calc R 1 . .
    C C21 0.04496(15) 0.30444(11) 0.40464(10) 0.0416(3) Uani d . 1 . .
    C C22 0.03654(15) 0.27946(12) 0.52150(10) 0.0433(3) Uani d . 1 . .
    C C23 -0.04315(18) 0.18014(14) 0.56215(11) 0.0549(3) Uani d . 1 . .
    H H23 -0.0836 0.1265 0.5172 0.066 Uiso calc R 1 . .
    C C24 -0.0628(2) 0.16050(17) 0.66984(12) 0.0655(4) Uani d . 1 . .
    H H24 -0.1142 0.0925 0.6971 0.079 Uiso calc R 1 . .
    C C25 -0.0065(2) 0.24121(17) 0.73612(12) 0.0643(4) Uani d . 1 . .
    H H25 -0.0203 0.2280 0.8083 0.077 Uiso calc R 1 . .
    C C26 0.0700(2) 0.34139(15) 0.69651(12) 0.0620(4) Uani d . 1 . .
    H H26 0.1068 0.3965 0.7417 0.074 Uiso calc R 1 . .
    C C27 0.09253(18) 0.36049(13) 0.58943(11) 0.0531(3) Uani d . 1 . .
    H H27 0.1454 0.4280 0.5628 0.064 Uiso calc R 1 . .
    N N1 0.19330(12) 0.30648(9) 0.35920(7) 0.0388(2) Uani d . 1 . .
    O O1 0.52511(14) 0.55669(10) 0.31367(9) 0.0663(3) Uani d . 1 . .
    H H1A 0.5089 0.6028 0.2592 0.099 Uiso calc R 1 . .
    O O2 0.38767(14) 0.63583(10) 0.13602(9) 0.0687(3) Uani d . 1 . .
    O O3 0.17091(12) 0.54509(9) 0.08975(7) 0.0530(2) Uani d . 1 . .
    O O4 -0.08244(11) 0.32515(10) 0.35338(8) 0.0563(3) Uani d . 1 . .
loop_
    _atom_site_aniso_label
    _atom_site_aniso_U_11
    _atom_site_aniso_U_22
    _atom_site_aniso_U_33
    _atom_site_aniso_U_12
    _atom_site_aniso_U_13
    _atom_site_aniso_U_23
    C1 0.0447(6) 0.0496(7) 0.0359(6) -0.0114(5) -0.0075(5) -0.0002(5)
    C2 0.0608(8) 0.0598(8) 0.0487(7) -0.0218(7) -0.0139(6) -0.0056(6)
    C3 0.0527(7) 0.0446(7) 0.0511(7) -0.0167(6) -0.0007(6) -0.0096(5)
    C4 0.0474(7) 0.0384(6) 0.0417(6) -0.0098(5) 0.0013(5) -0.0042(5)
    C5 0.0418(6) 0.0381(6) 0.0350(6) -0.0079(5) -0.0044(5) -0.0006(4)
    C6 0.0457(6) 0.0398(6) 0.0372(6) -0.0047(5) -0.0091(5) -0.0016(5)
    C7 0.0539(8) 0.0606(9) 0.0643(9) -0.0121(7) 0.0074(7) -0.0191(7)
    C8 0.0766(11) 0.0824(12) 0.0721(11) -0.0086(9) 0.0160(9) -0.0333(9)
    C9 0.0989(13) 0.0620(10) 0.0636(10) -0.0070(9) -0.0032(9) -0.0282(8)
    C10 0.0967(12) 0.0514(8) 0.0556(9) -0.0254(8) -0.0139(8) -0.0085(7)
    C11 0.0701(9) 0.0494(7) 0.0417(7) -0.0193(6) -0.0052(6) -0.0026(5)
    C12 0.0398(6) 0.0529(7) 0.0400(6) -0.0036(5) -0.0081(5) 0.0025(5)
    C13 0.0483(8) 0.0712(10) 0.0847(12) -0.0031(7) 0.0098(8) 0.0087(9)
    C14 0.0584(10) 0.0983(16) 0.1135(17) 0.0163(10) 0.0255(10) 0.0017(13)
    C15 0.0693(12) 0.0831(13) 0.1018(15) 0.0267(10) -0.0038(10) -0.0202(11)
    C16 0.0639(10) 0.0571(9) 0.1021(14) 0.0026(8) -0.0138(9) -0.0147(9)
    C17 0.0485(8) 0.0558(8) 0.0685(9) -0.0080(6) 0.0002(7) -0.0080(7)
    C18 0.0531(7) 0.0427(7) 0.0476(7) -0.0077(6) 0.0080(6) -0.0022(5)
    C19 0.0756(10) 0.0728(10) 0.0521(8) -0.0055(8) -0.0031(7) 0.0214(7)
    C20 0.0807(12) 0.1220(16) 0.0467(9) -0.0197(11) 0.0016(8) 0.0062(9)
    C21 0.0462(7) 0.0372(6) 0.0424(6) -0.0089(5) -0.0010(5) -0.0027(5)
    C22 0.0443(6) 0.0419(6) 0.0430(6) -0.0025(5) 0.0029(5) -0.0030(5)
    C23 0.0579(8) 0.0568(8) 0.0518(8) -0.0168(6) 0.0020(6) -0.0002(6)
    C24 0.0652(9) 0.0736(10) 0.0566(9) -0.0149(8) 0.0087(7) 0.0130(8)
    C25 0.0656(9) 0.0780(11) 0.0440(8) 0.0082(8) 0.0107(7) -0.0014(7)
    C26 0.0753(10) 0.0596(9) 0.0489(8) 0.0073(7) -0.0004(7) -0.0188(7)
    C27 0.0654(9) 0.0428(7) 0.0514(8) -0.0055(6) 0.0025(6) -0.0085(6)
    N1 0.0415(5) 0.0405(5) 0.0347(5) -0.0073(4) -0.0034(4) -0.0013(4)
    O1 0.0744(7) 0.0620(6) 0.0700(7) -0.0369(5) -0.0074(5) -0.0056(5)
    O2 0.0769(7) 0.0583(6) 0.0731(7) -0.0273(5) 0.0042(6) 0.0116(5)
    O3 0.0599(6) 0.0546(5) 0.0427(5) -0.0073(4) -0.0006(4) 0.0081(4)
    O4 0.0445(5) 0.0718(7) 0.0530(6) -0.0128(5) -0.0049(4) 0.0030(5)
_geom_special_details
;
All e.s.d.'s (except the e.s.d. in the dihedral angle between two l.s. planes)
are estimated using the full covariance matrix. The cell e.s.d.'s are taken
into account individually in the estimation of e.s.d.'s in distances, angles
and torsion angles; correlations between e.s.d.'s in cell parameters are only
used when they are defined by crystal symmetry. An approximate (isotropic)
treatment of cell e.s.d.'s is used for estimating e.s.d.'s involving l.s.
planes.
;
loop_
    _geom_bond_atom_site_label_1
    _geom_bond_atom_site_label_2
    _geom_bond_site_symmetry_2
    _geom_bond_distance
    _geom_bond_publ_flag
    C1 N1 . 1.4798(15) ?
    C1 C12 . 1.5197(19) ?
    C1 C2 . 1.5237(18) ?
    C1 H1 . 0.9800 ?
    C2 C3 . 1.4831(19) ?
    C2 H2A . 0.9700 ?
    C2 H2B . 0.9700 ?
    C3 O1 . 1.3397(15) ?
    C3 C4 . 1.3531(18) ?
    C4 C18 . 1.4543(18) ?
    C4 C5 . 1.5145(16) ?
    C5 N1 . 1.4751(14) ?
    C5 C6 . 1.5315(16) ?
    C5 H5 . 0.9800 ?
    C6 C7 . 1.3812(19) ?
    C6 C11 . 1.3852(18) ?
    C7 C8 . 1.385(2) ?
    C7 H7 . 0.9300 ?
    C8 C9 . 1.367(3) ?
    C8 H8 . 0.9300 ?
    C9 C10 . 1.372(3) ?
    C9 H9 . 0.9300 ?
    C10 C11 . 1.383(2) ?
    C10 H10 . 0.9300 ?
    C11 H11 . 0.9300 ?
    C12 C17 . 1.3782(19) ?
    C12 C13 . 1.383(2) ?
    C13 C14 . 1.381(3) ?
    C13 H13 . 0.9300 ?
    C14 C15 . 1.359(3) ?
    C14 H14 . 0.9300 ?
    C15 C16 . 1.369(3) ?
    C15 H15 . 0.9300 ?
    C16 C17 . 1.379(2) ?
    C16 H16 . 0.9300 ?
    C17 H17 . 0.9300 ?
    C18 O2 . 1.2263(16) ?
    C18 O3 . 1.3315(17) ?
    C19 O3 . 1.4545(16) ?
    C19 C20 . 1.484(2) ?
    C19 H19A . 0.9700 ?
    C19 H19B . 0.9700 ?
    C20 H20A . 0.9600 ?
    C20 H20B . 0.9600 ?
    C20 H20C . 0.9600 ?
    C21 O4 . 1.2276(15) ?
    C21 N1 . 1.3597(16) ?
    C21 C22 . 1.4976(17) ?
    C22 C23 . 1.3833(19) ?
    C22 C27 . 1.3863(18) ?
    C23 C24 . 1.387(2) ?
    C23 H23 . 0.9300 ?
    C24 C25 . 1.371(2) ?
    C24 H24 . 0.9300 ?
    C25 C26 . 1.372(2) ?
    C25 H25 . 0.9300 ?
    C26 C27 . 1.382(2) ?
    C26 H26 . 0.9300 ?
    C27 H27 . 0.9300 ?
    O1 H1A . 0.8200 ?
loop_
    _geom_angle_atom_site_label_1
    _geom_angle_atom_site_label_2
    _geom_angle_atom_site_label_3
    _geom_angle_site_symmetry_1
    _geom_angle_site_symmetry_3
    _geom_angle
    _geom_angle_publ_flag
    N1 C1 C12 . . 111.53(9) ?
    N1 C1 C2 . . 108.76(10) ?
    C12 C1 C2 . . 114.90(11) ?
    N1 C1 H1 . . 107.1 ?
    C12 C1 H1 . . 107.1 ?
    C2 C1 H1 . . 107.1 ?
    C3 C2 C1 . . 113.62(10) ?
    C3 C2 H2A . . 108.8 ?
    C1 C2 H2A . . 108.8 ?
    C3 C2 H2B . . 108.8 ?
    C1 C2 H2B . . 108.8 ?
    H2A C2 H2B . . 107.7 ?
    O1 C3 C4 . . 123.70(12) ?
    O1 C3 C2 . . 112.47(11) ?
    C4 C3 C2 . . 123.74(11) ?
    C3 C4 C18 . . 118.69(11) ?
    C3 C4 C5 . . 122.01(11) ?
    C18 C4 C5 . . 118.95(11) ?
    N1 C5 C4 . . 109.42(9) ?
    N1 C5 C6 . . 113.34(9) ?
    C4 C5 C6 . . 115.47(10) ?
    N1 C5 H5 . . 105.9 ?
    C4 C5 H5 . . 105.9 ?
    C6 C5 H5 . . 105.9 ?
    C7 C6 C11 . . 118.09(12) ?
    C7 C6 C5 . . 122.82(11) ?
    C11 C6 C5 . . 118.96(11) ?
    C6 C7 C8 . . 121.02(14) ?
    C6 C7 H7 . . 119.5 ?
    C8 C7 H7 . . 119.5 ?
    C9 C8 C7 . . 120.12(16) ?
    C9 C8 H8 . . 119.9 ?
    C7 C8 H8 . . 119.9 ?
    C8 C9 C10 . . 119.73(14) ?
    C8 C9 H9 . . 120.1 ?
    C10 C9 H9 . . 120.1 ?
    C9 C10 C11 . . 120.26(15) ?
    C9 C10 H10 . . 119.9 ?
    C11 C10 H10 . . 119.9 ?
    C10 C11 C6 . . 120.77(14) ?
    C10 C11 H11 . . 119.6 ?
    C6 C11 H11 . . 119.6 ?
    C17 C12 C13 . . 118.23(14) ?
    C17 C12 C1 . . 118.10(12) ?
    C13 C12 C1 . . 123.64(13) ?
    C14 C13 C12 . . 120.02(17) ?
    C14 C13 H13 . . 120.0 ?
    C12 C13 H13 . . 120.0 ?
    C15 C14 C13 . . 121.17(18) ?
    C15 C14 H14 . . 119.4 ?
    C13 C14 H14 . . 119.4 ?
    C14 C15 C16 . . 119.40(17) ?
    C14 C15 H15 . . 120.3 ?
    C16 C15 H15 . . 120.3 ?
    C15 C16 C17 . . 120.01(18) ?
    C15 C16 H16 . . 120.0 ?
    C17 C16 H16 . . 120.0 ?
    C12 C17 C16 . . 121.14(15) ?
    C12 C17 H17 . . 119.4 ?
    C16 C17 H17 . . 119.4 ?
    O2 C18 O3 . . 122.55(12) ?
    O2 C18 C4 . . 124.16(13) ?
    O3 C18 C4 . . 113.28(11) ?
    O3 C19 C20 . . 109.75(14) ?
    O3 C19 H19A . . 109.7 ?
    C20 C19 H19A . . 109.7 ?
    O3 C19 H19B . . 109.7 ?
    C20 C19 H19B . . 109.7 ?
    H19A C19 H19B . . 108.2 ?
    C19 C20 H20A . . 109.5 ?
    C19 C20 H20B . . 109.5 ?
    H20A C20 H20B . . 109.5 ?
    C19 C20 H20C . . 109.5 ?
    H20A C20 H20C . . 109.5 ?
    H20B C20 H20C . . 109.5 ?
    O4 C21 N1 . . 122.22(11) ?
    O4 C21 C22 . . 118.89(11) ?
    N1 C21 C22 . . 118.87(11) ?
    C23 C22 C27 . . 119.20(13) ?
    C23 C22 C21 . . 118.91(12) ?
    C27 C22 C21 . . 121.59(12) ?
    C22 C23 C24 . . 120.09(14) ?
    C22 C23 H23 . . 120.0 ?
    C24 C23 H23 . . 120.0 ?
    C25 C24 C23 . . 120.07(15) ?
    C25 C24 H24 . . 120.0 ?
    C23 C24 H24 . . 120.0 ?
    C24 C25 C26 . . 120.31(14) ?
    C24 C25 H25 . . 119.8 ?
    C26 C25 H25 . . 119.8 ?
    C25 C26 C27 . . 120.03(14) ?
    C25 C26 H26 . . 120.0 ?
    C27 C26 H26 . . 120.0 ?
    C26 C27 C22 . . 120.27(14) ?
    C26 C27 H27 . . 119.9 ?
    C22 C27 H27 . . 119.9 ?
    C21 N1 C5 . . 118.15(10) ?
    C21 N1 C1 . . 124.93(10) ?
    C5 N1 C1 . . 116.82(9) ?
    C3 O1 H1A . . 109.5 ?
    C18 O3 C19 . . 118.01(12) ?
loop_
    _geom_torsion_atom_site_label_1
    _geom_torsion_atom_site_label_2
    _geom_torsion_atom_site_label_3
    _geom_torsion_atom_site_label_4
    _geom_torsion_site_symmetry_1
    _geom_torsion_site_symmetry_2
    _geom_torsion_site_symmetry_3
    _geom_torsion_site_symmetry_4
    _geom_torsion
    _geom_torsion_publ_flag
    N1 C1 C2 C3 . . . . -39.33(16) ?
    C12 C1 C2 C3 . . . . 86.47(15) ?
    C1 C2 C3 O1 . . . . -170.79(12) ?
    C1 C2 C3 C4 . . . . 12.3(2) ?
    O1 C3 C4 C18 . . . . -3.4(2) ?
    C2 C3 C4 C18 . . . . 173.15(13) ?
    O1 C3 C4 C5 . . . . -176.51(12) ?
    C2 C3 C4 C5 . . . . 0.1(2) ?
    C3 C4 C5 N1 . . . . 15.95(16) ?
    C18 C4 C5 N1 . . . . -157.13(11) ?
    C3 C4 C5 C6 . . . . -113.35(13) ?
    C18 C4 C5 C6 . . . . 73.57(14) ?
    N1 C5 C6 C7 . . . . -130.38(13) ?
    C4 C5 C6 C7 . . . . -3.03(17) ?
    N1 C5 C6 C11 . . . . 53.88(14) ?
    C4 C5 C6 C11 . . . . -178.77(11) ?
    C11 C6 C7 C8 . . . . 0.4(2) ?
    C5 C6 C7 C8 . . . . -175.42(14) ?
    C6 C7 C8 C9 . . . . -1.0(3) ?
    C7 C8 C9 C10 . . . . 1.0(3) ?
    C8 C9 C10 C11 . . . . -0.3(3) ?
    C9 C10 C11 C6 . . . . -0.4(2) ?
    C7 C6 C11 C10 . . . . 0.3(2) ?
    C5 C6 C11 C10 . . . . 176.29(13) ?
    N1 C1 C12 C17 . . . . -68.07(15) ?
    C2 C1 C12 C17 . . . . 167.57(11) ?
    N1 C1 C12 C13 . . . . 113.98(14) ?
    C2 C1 C12 C13 . . . . -10.38(18) ?
    C17 C12 C13 C14 . . . . 1.8(2) ?
    C1 C12 C13 C14 . . . . 179.77(16) ?
    C12 C13 C14 C15 . . . . -0.4(3) ?
    C13 C14 C15 C16 . . . . -1.3(3) ?
    C14 C15 C16 C17 . . . . 1.4(3) ?
    C13 C12 C17 C16 . . . . -1.7(2) ?
    C1 C12 C17 C16 . . . . -179.77(14) ?
    C15 C16 C17 C12 . . . . 0.1(3) ?
    C3 C4 C18 O2 . . . . 8.2(2) ?
    C5 C4 C18 O2 . . . . -178.52(12) ?
    C3 C4 C18 O3 . . . . -170.63(12) ?
    C5 C4 C18 O3 . . . . 2.68(17) ?
    O4 C21 C22 C23 . . . . 57.04(17) ?
    N1 C21 C22 C23 . . . . -124.55(13) ?
    O4 C21 C22 C27 . . . . -116.66(15) ?
    N1 C21 C22 C27 . . . . 61.75(17) ?
    C27 C22 C23 C24 . . . . -1.6(2) ?
    C21 C22 C23 C24 . . . . -175.44(13) ?
    C22 C23 C24 C25 . . . . 1.5(2) ?
    C23 C24 C25 C26 . . . . -0.3(2) ?
    C24 C25 C26 C27 . . . . -0.8(2) ?
    C25 C26 C27 C22 . . . . 0.6(2) ?
    C23 C22 C27 C26 . . . . 0.5(2) ?
    C21 C22 C27 C26 . . . . 174.22(13) ?
    O4 C21 N1 C5 . . . . 11.51(17) ?
    C22 C21 N1 C5 . . . . -166.85(10) ?
    O4 C21 N1 C1 . . . . -172.21(11) ?
    C22 C21 N1 C1 . . . . 9.43(17) ?
    C4 C5 N1 C21 . . . . 129.05(11) ?
    C6 C5 N1 C21 . . . . -100.50(12) ?
    C4 C5 N1 C1 . . . . -47.53(13) ?
    C6 C5 N1 C1 . . . . 82.92(12) ?
    C12 C1 N1 C21 . . . . 116.28(12) ?
    C2 C1 N1 C21 . . . . -115.98(13) ?
    C12 C1 N1 C5 . . . . -67.39(13) ?
    C2 C1 N1 C5 . . . . 60.35(13) ?
    O2 C18 O3 C19 . . . . 4.6(2) ?
    C4 C18 O3 C19 . . . . -176.56(12) ?
    C20 C19 O3 C18 . . . . 90.67(17) ?
loop_
    _geom_hbond_atom_site_label_D
    _geom_hbond_atom_site_label_H
    _geom_hbond_atom_site_label_A
    _geom_hbond_site_symmetry_A
    _geom_hbond_distance_DH
    _geom_hbond_distance_HA
    _geom_hbond_distance_DA
    _geom_hbond_angle_DHA
    O1 H1A O2 . 0.82 1.85 2.570(2) 146
