# Supplementary material for: Ethyl 1-benzoyl-4-hy­droxy-2,6-diphenyl-1,2,5,6-tetra­hydro­pyridine-3-carboxyl­ate
Source: Acta Crystallogr Sect E Struct Rep Online. 2011 Feb 2;67(Pt 3):o540. doi: 10.1107/S1600536811003266 (PMC3052159; doi:10.1107/S1600536811003266)
Supplement: Supplementary file 2 [file e-67-0o540-Isup2.hkl]

#
# h,k,l, Fc-squared, Fo-squared, sigma(Fo-squared) and status flag
#
data_I
_shelx_title ' HARI8_0m in P-1'
_shelx_refln_list_code          4
_shelx_F_calc_maximum      117.59
_exptl_crystal_F_000       452.00
_reflns_d_resolution_high  0.7471
 
loop_
 _symmetry_equiv_pos_as_xyz
 'x, y, z'
 '-x, -y, -z'
 
_cell_length_a     8.2784
_cell_length_b    10.6116
_cell_length_c    12.7572
_cell_angle_alpha  85.681
_cell_angle_beta   89.963
_cell_angle_gamma  82.508
 
_shelx_F_squared_multiplier     1.000
 
loop_
 _refln_index_h
 _refln_index_k
 _refln_index_l
 _refln_F_squared_calc
 _refln_F_squared_meas
 _refln_F_squared_sigma
 _refln_observed_status
   1   0   0        0.16        0.90      0.09 o
   2   0   0      710.37      681.06      6.38 o
   3   0   0       92.93      111.39      1.28 o
   4   0   0      391.37      391.70      4.09 o
   5   0   0      106.88      123.35      2.21 o
   6   0   0        6.14        6.24      0.51 o
   7   0   0       52.31       49.62      1.39 o
   8   0   0       63.19       59.81      1.65 o
   9   0   0        1.48        2.14      0.49 o
  10   0   0        0.53        0.38      0.53 o
 -10   1   0        0.22       -0.53      0.53 o
  -9   1   0        3.99        3.56      0.79 o
  -8   1   0        0.39       -0.40      0.40 o
  -7   1   0       37.90       32.67      1.72 o
  -6   1   0        2.52        2.84      0.38 o
  -5   1   0        0.62        1.08      0.24 o
  -4   1   0      129.68      140.57      1.79 o
  -3   1   0      546.78      476.02      4.80 o
  -2   1   0        0.15        2.04      0.18 o
  -1   1   0     1156.03     1130.86     12.55 o
   0   1   0     1672.06     1680.58     21.75 o
   1   1   0     3981.96     3795.92     41.28 o
   2   1   0      291.99      296.98      3.04 o
   3   1   0      667.18      653.49      6.57 o
   4   1   0        2.27        2.16      0.15 o
   5   1   0        8.36        9.80      0.48 o
   6   1   0       60.46       58.72      0.88 o
   7   1   0       38.77       37.05      1.07 o
   8   1   0      182.92      183.75      3.32 o
   9   1   0        6.07        6.57      0.78 o
  10   1   0       18.26       16.42      0.89 o
  11   1   0        0.61        1.21      0.63 o
 -10   2   0        0.56        0.79      1.19 o
  -9   2   0        0.55        1.59      1.06 o
  -8   2   0        6.53        4.66      0.65 o
  -7   2   0        1.04        0.94      0.43 o
  -6   2   0       15.35       13.58      0.65 o
  -5   2   0      622.40      635.49      7.06 o
  -4   2   0       62.85       60.81      0.96 o
  -3   2   0     1146.52     1080.64      9.33 o
  -2   2   0     1247.79     1301.71     12.84 o
  -1   2   0     2217.26     2273.70     24.70 o
   0   2   0      153.15      161.59      1.71 o
   1   2   0     7386.49     7065.78     64.23 o
   2   2   0      317.32      314.68      3.23 o
   3   2   0      192.23      191.99      2.31 o
   4   2   0       18.75       21.12      0.44 o
   5   2   0      114.81      120.61      1.50 o
   6   2   0       41.42       45.23      0.91 o
   7   2   0      536.28      540.24      7.05 o
   8   2   0        2.90        2.23      0.48 o
   9   2   0       24.25       25.02      1.22 o
  10   2   0       14.50       11.86      0.79 o
  11   2   0        0.04       -0.48      0.48 o
 -10   3   0        0.19       -0.93      1.06 o
  -9   3   0       13.40       12.24      1.26 o
  -8   3   0        3.66        2.73      0.79 o
  -7   3   0      245.95      258.15      5.55 o
  -6   3   0       85.71       88.30      1.54 o
  -5   3   0       74.90       78.31      1.35 o
  -4   3   0      114.38       96.35      1.11 o
  -3   3   0      220.16      214.97      2.32 o
  -2   3   0       44.05       48.41      0.69 o
  -1   3   0       41.58       51.88      0.94 o
   0   3   0      383.37      398.28      3.78 o
   1   3   0     2519.02     2496.16     31.64 o
   2   3   0       49.90       50.87      0.80 o
   3   3   0      422.83      451.61      4.63 o
   4   3   0        0.00        1.48      0.53 o
   5   3   0       16.44       10.85      0.37 o
   6   3   0       50.16       45.75      0.85 o
   7   3   0       32.17       27.72      0.94 o
   8   3   0        0.20       -0.05      0.39 o
   9   3   0        0.57       -0.43      0.43 o
  10   3   0        7.48        9.53      0.76 o
  11   3   0        1.30        0.83      0.65 o
 -10   4   0        2.76        5.43      1.59 o
  -9   4   0        0.32        0.79      0.84 o
  -8   4   0       83.42       85.12      3.71 o
  -7   4   0        2.32        2.29      0.79 o
  -6   4   0      703.88      690.07     10.56 o
  -5   4   0       42.00       38.70      1.16 o
  -4   4   0      132.39      124.90      1.49 o
  -3   4   0      157.20      177.46      2.04 o
  -2   4   0       30.75       32.92      0.58 o
  -1   4   0      553.64      592.05      6.66 o
   0   4   0      347.81      334.90      3.25 o
   1   4   0      980.18      907.75      9.08 o
   2   4   0     2011.88     2205.82     21.69 o
   3   4   0     1347.66     1451.86     14.40 o
   4   4   0      104.30      104.80      1.34 o
   5   4   0        5.37        3.10      0.24 o
   6   4   0       53.37       58.03      1.07 o
   7   4   0        8.21        5.94      0.60 o
   8   4   0       53.02       56.27      1.60 o
   9   4   0        1.31       -0.17      0.60 o
  10   4   0        0.41        0.48      0.56 o
  -9   5   0        4.55        3.56      0.98 o
  -8   5   0       24.88       21.00      1.49 o
  -7   5   0       14.31       15.42      1.26 o
  -6   5   0       46.54       44.85      1.40 o
  -5   5   0        0.70        1.99      1.06 o
  -4   5   0        1.84        1.84      0.28 o
  -3   5   0      174.99      164.22      1.96 o
  -2   5   0      301.32      303.41      3.30 o
  -1   5   0        0.75        0.42      0.10 o
   0   5   0       62.51       58.91      0.93 o
   1   5   0      468.72      524.64      5.44 o
   2   5   0      768.07      892.42      9.02 o
   3   5   0      281.44      271.24      3.34 o
   4   5   0       64.37       63.23      0.96 o
   5   5   0        4.16        3.07      0.27 o
   6   5   0       84.93       84.07      1.42 o
   7   5   0       64.70       65.57      1.70 o
   8   5   0        2.93        4.14      0.60 o
   9   5   0        3.33        4.94      0.70 o
  10   5   0        0.34       -0.54      0.54 o
  -9   6   0       14.81       14.60      1.49 o
  -8   6   0       14.34       12.50      1.31 o
  -7   6   0       61.65       60.50      2.58 o
  -6   6   0       52.59       49.48      1.54 o
  -5   6   0        8.40        8.85      0.72 o
  -4   6   0      137.26      140.14      2.00 o
  -3   6   0       41.35       41.19      0.77 o
  -2   6   0      462.93      456.79      4.86 o
  -1   6   0      188.28      179.38      2.07 o
   0   6   0       24.14       24.44      0.45 o
   1   6   0      331.73      347.71      3.78 o
   2   6   0        0.59        1.59      0.23 o
   3   6   0       58.33       66.54      1.05 o
   4   6   0      100.66      104.32      1.45 o
   5   6   0       20.87       23.59      0.61 o
   6   6   0       51.22       51.54      1.00 o
   7   6   0       35.47       34.92      1.99 o
   8   6   0       34.10       36.35      1.91 o
   9   6   0        0.32       -0.45      0.45 o
  10   6   0       17.07       23.29      1.40 o
  -8   7   0        0.01       -0.60      0.83 o
  -7   7   0        0.05        0.66      0.84 o
  -6   7   0        2.65        4.03      0.68 o
  -5   7   0        0.01       -0.31      0.70 o
  -4   7   0        0.36        0.79      0.52 o
  -3   7   0       57.52       54.42      1.09 o
  -2   7   0       12.84       13.92      0.56 o
  -1   7   0       19.85       16.19      0.57 o
   0   7   0        6.06        6.70      0.39 o
   1   7   0        1.39        1.25      0.22 o
   2   7   0       70.67       76.49      1.28 o
   3   7   0        0.01        0.33      0.25 o
   4   7   0      216.10      219.14      2.88 o
   5   7   0        0.62       -0.09      0.31 o
   6   7   0       41.91       31.40      1.20 o
   7   7   0        0.00       -0.39      0.40 o
   8   7   0       23.05       22.75      1.13 o
   9   7   0        0.00       -0.25      0.48 o
  10   7   0        4.70        5.89      0.86 o
  -8   8   0        5.49        3.96      1.17 o
  -7   8   0        1.73        1.68      0.89 o
  -6   8   0        0.18       -0.61      0.64 o
  -5   8   0        1.51        0.42      0.56 o
  -4   8   0        7.74        7.46      0.89 o
  -3   8   0       17.38       16.56      0.70 o
  -2   8   0        2.93        2.58      0.38 o
  -1   8   0        1.79        2.28      0.57 o
   0   8   0      134.97      134.95      1.99 o
   1   8   0       56.63       52.40      1.51 o
   2   8   0        0.70        0.48      0.36 o
   3   8   0        0.12       -0.32      0.32 o
   4   8   0       19.81       20.15      0.78 o
   5   8   0      119.31       93.75      3.47 o
   6   8   0       14.46       12.40      0.84 o
   7   8   0        0.56        0.39      0.39 o
   8   8   0        6.99       10.20      0.86 o
   9   8   0        0.00       -0.57      0.96 o
  -7   9   0        0.04       -0.83      0.83 o
  -6   9   0        0.08       -0.21      0.89 o
  -5   9   0        0.98        1.22      0.64 o
  -4   9   0       11.23       11.72      0.90 o
  -3   9   0        0.31       -0.14      0.48 o
  -2   9   0       60.44       59.29      1.73 o
  -1   9   0       22.57       20.15      1.05 o
   0   9   0       42.82       43.74      1.44 o
   1   9   0        0.77        0.39      0.42 o
   2   9   0        0.99       -0.03      0.46 o
   3   9   0       22.93       21.19      0.83 o
   4   9   0       13.62        9.94      0.63 o
   5   9   0       73.00       63.09      1.47 o
   6   9   0       15.66       14.90      0.97 o
   7   9   0        0.28        0.01      0.50 o
   8   9   0       10.58       10.78      0.93 o
   9   9   0        0.00       -0.33      0.59 o
  -6  10   0        0.03        0.00      0.68 o
  -5  10   0        0.15        0.78      0.67 o
  -4  10   0        1.48        0.97      0.63 o
  -3  10   0        2.33        1.64      0.56 o
  -2  10   0        6.59        6.09      0.84 o
  -1  10   0        0.01       -0.32      0.56 o
   0  10   0      357.46      354.87      8.18 o
   1  10   0      136.79      130.08      2.81 o
   2  10   0        8.58        8.68      0.63 o
   3  10   0        0.02       -0.29      0.39 o
   4  10   0       40.08       42.89      1.23 o
   5  10   0        2.44        3.73      0.55 o
   6  10   0       13.66       12.78      1.89 o
   7  10   0        0.25       -0.26      0.58 o
   8  10   0        6.12        9.00      1.40 o
  -5  11   0        0.93        0.66      0.76 o
  -4  11   0        0.02       -0.55      0.59 o
  -3  11   0        2.22        1.67      0.62 o
  -2  11   0        8.52        7.83      0.80 o
  -1  11   0        5.12        4.53      0.87 o
   0  11   0      104.03      106.84      2.58 o
   1  11   0        2.79        2.69      0.66 o
   2  11   0        0.23        1.34      0.62 o
   3  11   0        3.20        1.97      0.51 o
   4  11   0        2.97        4.52      0.85 o
   5  11   0       26.28       26.23      1.07 o
   6  11   0        0.04       -0.38      0.54 o
   7  11   0        2.33        1.13      0.94 o
   8  11   0       15.53       19.63      1.26 o
  -4  12   0        3.73        2.92      0.91 o
  -3  12   0        0.01       -0.39      0.70 o
  -2  12   0        1.49        1.52      0.92 o
  -1  12   0        0.66        0.38      0.68 o
   0  12   0        2.05        1.76      0.68 o
   1  12   0       11.96       11.28      0.99 o
   2  12   0        0.00       -0.24      0.56 o
   3  12   0        0.07        0.25      0.60 o
   4  12   0        2.33        4.01      0.76 o
   5  12   0        2.56        1.42      1.01 o
   6  12   0        4.66        5.76      1.39 o
   7  12   0        3.16        5.19      1.14 o
  -3  13   0        9.03       10.79      1.37 o
  -2  13   0        2.39        0.86      0.92 o
  -1  13   0        0.00        0.42      1.52 o
   0  13   0       22.09       19.60      2.58 o
   1  13   0        4.86        5.08      0.88 o
   2  13   0       13.49       15.82      1.23 o
   3  13   0        1.33        0.99      2.32 o
   4  13   0        1.00        0.19      0.92 o
   5  13   0        4.83        1.85      1.59 o
   0  14   0        0.00       -0.84      0.84 o
   1  14   0        1.24        2.51      1.02 o
   2  14   0        0.41        1.70      0.95 o
   3  14   0        6.77        7.02      1.59 o
  -2 -14   1        3.28        4.05      1.08 o
  -1 -14   1        0.57        0.09      0.86 o
  -5 -13   1        3.76        4.50      1.72 o
  -4 -13   1       14.38       14.76      1.43 o
  -3 -13   1        0.27       -0.66      1.59 o
  -2 -13   1        0.42        0.84      0.83 o
  -1 -13   1        0.51       -0.76      0.76 o
   0 -13   1       10.21        9.93      1.21 o
   1 -13   1        0.23       -0.49      0.99 o
   2 -13   1        0.96        1.64      0.81 o
  -6 -12   1        1.51        1.22      0.99 o
  -5 -12   1        0.01       -0.60      0.60 o
  -4 -12   1        7.63        7.99      0.83 o
  -3 -12   1        3.00        2.78      0.68 o
  -2 -12   1        0.07       -0.28      0.75 o
  -1 -12   1        0.17       -0.19      0.58 o
   0 -12   1        2.73        3.06      1.43 o
   1 -12   1        0.31        0.32      0.66 o
   2 -12   1       11.19       11.36      0.93 o
   3 -12   1        0.74        0.87      0.74 o
   4 -12   1        0.16        0.89      0.78 o
  -7 -11   1        2.06        1.32      1.19 o
  -6 -11   1        8.06        7.52      0.91 o
  -5 -11   1        0.00       -0.19      0.46 o
  -4 -11   1        0.64       -0.12      0.45 o
  -3 -11   1        2.22        2.13      0.48 o
  -2 -11   1        0.20       -0.14      0.52 o
  -1 -11   1       67.75       62.90      1.90 o
   0 -11   1       21.32       22.60      2.00 o
   1 -11   1      101.61      100.43      2.53 o
   2 -11   1        0.82        0.71      0.58 o
   3 -11   1        0.48       -0.55      0.55 o
   4 -11   1        0.38       -0.37      0.58 o
   5 -11   1        0.97        1.10      0.78 o
  -8 -10   1        1.90        1.99      0.94 o
  -7 -10   1        3.88        5.27      0.81 o
  -6 -10   1       16.15       12.40      1.11 o
  -5 -10   1        3.08        3.25      0.52 o
  -4 -10   1        0.13       -0.23      0.39 o
  -3 -10   1        0.04       -0.47      0.50 o
  -2 -10   1       89.32       83.24      1.72 o
  -1 -10   1       54.32       49.26      1.74 o
   0 -10   1       34.57       34.43      2.28 o
   1 -10   1        3.82        3.89      0.70 o
   2 -10   1        9.33        9.93      0.79 o
   3 -10   1        0.39       -0.15      0.52 o
   4 -10   1        5.52        4.99      0.69 o
   5 -10   1        3.84        3.44      0.80 o
   6 -10   1       11.14       11.88      1.13 o
  -9  -9   1        0.23        0.25      0.83 o
  -8  -9   1        0.40       -0.04      0.48 o
  -7  -9   1        0.01        0.03      0.40 o
  -6  -9   1        1.56       -0.47      0.47 o
  -5  -9   1        0.96        2.86      0.47 o
  -4  -9   1        6.41        7.53      0.60 o
  -3  -9   1        3.89        2.79      0.53 o
  -2  -9   1       25.87       25.78      0.94 o
  -1  -9   1       49.29       51.59      1.25 o
   0  -9   1       57.71       56.82      1.64 o
   1  -9   1      193.64      184.90      3.50 o
   2  -9   1       24.36       23.46      1.66 o
   3  -9   1        5.79        4.79      0.62 o
   4  -9   1        4.52        3.93      0.67 o
   5  -9   1       41.23       43.45      1.69 o
   6  -9   1        6.58        8.45      0.91 o
   7  -9   1        0.99        0.96      1.65 o
  -9  -8   1        0.37        0.32      0.56 o
  -8  -8   1        4.52        4.00      0.64 o
  -7  -8   1       18.57       14.20      0.76 o
  -6  -8   1       16.09       10.54      0.81 o
  -5  -8   1       94.40       83.75      2.01 o
  -4  -8   1       32.11       26.15      0.90 o
  -3  -8   1        4.13        4.62      0.46 o
  -2  -8   1        0.74        0.53      0.36 o
  -1  -8   1        5.42        3.81      0.42 o
   0  -8   1      175.51      174.21      2.64 o
   1  -8   1        0.06       -0.06      0.30 o
   2  -8   1      194.43      184.81      2.62 o
   3  -8   1        0.00        0.06      0.31 o
   4  -8   1        0.00       -0.14      0.46 o
   5  -8   1        0.00       -0.05      0.48 o
   6  -8   1       14.93       14.63      1.05 o
   7  -8   1        0.38        0.47      1.26 o
   8  -8   1        2.94        3.47      1.11 o
 -10  -7   1       13.50       17.52      1.45 o
  -9  -7   1        0.00       -0.48      0.48 o
  -8  -7   1        1.00        0.67      0.53 o
  -7  -7   1       27.79       26.06      1.13 o
  -6  -7   1       13.61       11.35      0.79 o
  -5  -7   1       26.31       20.62      0.99 o
  -4  -7   1        2.95        2.29      0.34 o
  -3  -7   1        9.57        9.60      0.43 o
  -2  -7   1       31.00       28.93      0.68 o
  -1  -7   1       38.33       40.91      0.80 o
   0  -7   1        1.84        2.59      0.28 o
   1  -7   1       77.37       79.08      1.36 o
   2  -7   1        6.14        5.21      0.32 o
   3  -7   1       30.53       26.43      0.76 o
   4  -7   1       43.89       44.33      1.40 o
   5  -7   1        1.18        1.55      0.54 o
   6  -7   1        2.34        2.66      0.62 o
   7  -7   1        0.22       -0.70      0.70 o
   8  -7   1        0.72        4.09      1.13 o
 -10  -6   1        0.41       -0.57      0.57 o
  -9  -6   1        2.70        3.72      0.64 o
  -8  -6   1       20.60       16.65      0.93 o
  -7  -6   1       20.93       14.54      0.88 o
  -6  -6   1      104.91      104.53      1.70 o
  -5  -6   1       33.59       37.17      0.79 o
  -4  -6   1       29.19       29.48      0.76 o
  -3  -6   1        1.18        1.60      0.34 o
  -2  -6   1      104.12      115.64      1.52 o
  -1  -6   1      448.85      438.16      4.65 o
   0  -6   1      417.12      445.04      4.72 o
   1  -6   1       30.28       28.42      0.56 o
   2  -6   1        9.97        9.06      0.35 o
   3  -6   1       74.89       61.91      1.11 o
   4  -6   1       22.81       25.97      0.70 o
   5  -6   1        6.15        6.48      0.64 o
   6  -6   1       73.99       69.86      1.85 o
   7  -6   1       33.30       35.03      1.86 o
   8  -6   1        3.68        3.93      1.02 o
   9  -6   1        0.08        0.79      0.94 o
 -10  -5   1       13.75       17.83      1.06 o
  -9  -5   1        0.60        0.10      0.48 o
  -8  -5   1       11.32        9.62      0.98 o
  -7  -5   1       93.38       89.16      2.01 o
  -6  -5   1        8.93        8.05      0.44 o
  -5  -5   1        7.24        7.79      0.35 o
  -4  -5   1        0.46        0.68      0.19 o
  -3  -5   1     1587.11     1794.59     17.79 o
  -2  -5   1      246.62      253.30      2.82 o
  -1  -5   1       59.54       70.75      1.01 o
   0  -5   1       54.56       64.40      1.02 o
   1  -5   1       48.09       56.34      1.29 o
   2  -5   1       53.18       53.78      0.83 o
   3  -5   1       83.98       85.36      1.32 o
   4  -5   1      241.09      244.58      3.08 o
   5  -5   1        2.11        0.08      0.41 o
   6  -5   1       29.66       25.65      1.09 o
   7  -5   1       24.01       21.86      1.49 o
   8  -5   1       18.31       12.93      1.30 o
   9  -5   1        0.66        0.66      0.93 o
 -10  -4   1        5.92        7.02      1.09 o
  -9  -4   1        0.01       -0.47      0.47 o
  -8  -4   1       16.65       18.31      0.97 o
  -7  -4   1       53.19       50.64      1.41 o
  -6  -4   1      372.41      365.44      4.42 o
  -5  -4   1      120.54      115.36      1.45 o
  -4  -4   1     1274.65     1381.18     14.55 o
  -3  -4   1       24.46       32.70      0.59 o
  -2  -4   1       13.96       18.36      0.42 o
  -1  -4   1      598.03      638.17      6.46 o
   0  -4   1      309.88      304.51      3.21 o
   1  -4   1      348.46      334.06      5.69 o
   2  -4   1        0.69        2.32      0.24 o
   3  -4   1      452.20      434.51      4.99 o
   4  -4   1       46.61       50.98      0.75 o
   5  -4   1       18.67       18.95      1.02 o
   6  -4   1      125.57      119.60      3.01 o
   7  -4   1       10.30        9.13      1.13 o
   8  -4   1       53.96       54.46      2.24 o
   9  -4   1        0.01       -0.26      0.75 o
  10  -4   1        0.15        0.47      0.89 o
 -11  -3   1        0.07       -0.26      0.93 o
 -10  -3   1        2.70        2.21      0.57 o
  -9  -3   1        3.52        5.26      0.59 o
  -8  -3   1        0.67        0.13      0.37 o
  -7  -3   1       74.82       75.87      1.52 o
  -6  -3   1       14.86       12.97      0.53 o
  -5  -3   1        1.71        2.78      0.18 o
  -4  -3   1      968.92     1038.72      9.58 o
  -3  -3   1        4.03        5.15      0.21 o
  -2  -3   1      744.37      806.93      8.88 o
  -1  -3   1      140.77      120.54      1.38 o
   0  -3   1     1468.27     1412.97     15.53 o
   1  -3   1       11.20       13.73      0.27 o
   2  -3   1      971.59      937.29     10.22 o
   3  -3   1      371.33      375.09      3.89 o
   4  -3   1     1370.07     1405.85     14.06 o
   5  -3   1      123.40      117.81      1.64 o
   6  -3   1       44.66       50.21      1.86 o
   7  -3   1      173.75      165.82      4.01 o
   8  -3   1        0.77        0.22      0.70 o
   9  -3   1       11.13        8.18      1.12 o
  10  -3   1        0.11        0.00      1.19 o
 -11  -2   1        0.57        1.77      0.61 o
 -10  -2   1        8.25        8.66      0.71 o
  -9  -2   1       81.66       84.90      1.85 o
  -8  -2   1       10.50       11.16      0.66 o
  -7  -2   1        2.05        2.04      0.40 o
  -6  -2   1      116.89      112.56      1.45 o
  -5  -2   1       74.40       70.09      1.14 o
  -4  -2   1        0.61        1.00      0.14 o
  -3  -2   1       91.26       87.81      0.92 o
  -2  -2   1      223.57      200.39      1.97 o
  -1  -2   1     1970.04     1933.83     17.60 o
   0  -2   1     1602.75     1653.62     17.02 o
   1  -2   1    10907.08    10022.59    286.12 o
   2  -2   1      345.54      349.04      3.35 o
   3  -2   1      124.12      117.14      1.36 o
   4  -2   1       71.52       79.52      1.02 o
   5  -2   1       13.48       14.09      0.50 o
   6  -2   1      150.30      156.69      2.46 o
   7  -2   1       84.05       86.35      1.72 o
   8  -2   1        4.11        4.23      0.66 o
   9  -2   1        4.47        4.08      0.84 o
  10  -2   1        0.00        0.13      1.19 o
 -11  -1   1        0.78       -0.61      0.61 o
 -10  -1   1        8.79        5.99      0.68 o
  -9  -1   1      144.72      157.08      3.01 o
  -8  -1   1       27.12       28.64      0.97 o
  -7  -1   1       15.16       18.27      0.74 o
  -6  -1   1       76.56       75.21      1.06 o
  -5  -1   1       99.14      107.37      1.45 o
  -4  -1   1      121.58      125.20      1.48 o
  -3  -1   1       17.46       13.19      0.30 o
  -2  -1   1      502.80      452.27      8.08 o
  -1  -1   1      361.75      333.75      3.12 o
   0  -1   1      680.51      696.89     14.69 o
   1  -1   1       70.76       79.60      0.72 o
   2  -1   1     4412.08     4384.94     43.01 o
   3  -1   1     1322.66     1359.89     12.44 o
   4  -1   1        4.83        3.72      0.24 o
   5  -1   1      272.56      260.04      3.09 o
   6  -1   1       16.16       17.14      0.69 o
   7  -1   1       51.72       48.72      1.20 o
   8  -1   1        3.89        1.84      0.56 o
   9  -1   1        0.23       -0.32      0.54 o
  10  -1   1        3.94        4.98      0.79 o
 -10   0   1        5.89        7.07      1.26 o
  -9   0   1        1.02        0.72      0.48 o
  -8   0   1       66.72       68.88      1.75 o
  -7   0   1      174.10      160.51      2.95 o
  -6   0   1      174.72      167.18      2.92 o
  -5   0   1        0.23        0.79      0.38 o
  -4   0   1      454.30      471.77      5.37 o
  -3   0   1      186.54      191.88      2.09 o
  -2   0   1     7672.62     7659.13     76.25 o
  -1   0   1     3502.84     3206.84     32.24 o
   0   0   1      628.56      619.82      7.16 o
   1   0   1     3618.68     3653.57     35.93 o
   2   0   1     6889.55     6569.77     70.92 o
   3   0   1      180.84      183.06      2.18 o
   4   0   1       63.86       85.01      1.08 o
   5   0   1       15.52       10.02      0.26 o
   6   0   1       36.53       45.25      1.22 o
   7   0   1       23.51       18.97      0.94 o
   8   0   1       36.87       39.56      1.34 o
   9   0   1        0.33       -0.08      0.43 o
  10   0   1        1.04        1.56      0.63 o
 -10   1   1        6.53        7.94      1.59 o
  -9   1   1        6.61        4.62      0.83 o
  -8   1   1       11.54       12.12      1.23 o
  -7   1   1       34.03       33.89      1.16 o
  -6   1   1       66.35       61.51      1.27 o
  -5   1   1        2.66        6.75      0.30 o
  -4   1   1      625.66      604.70      6.10 o
  -3   1   1      481.37      503.90      5.07 o
  -2   1   1     7399.12     7366.55     63.08 o
  -1   1   1      128.11      120.62      1.06 o
   0   1   1     2169.83     2054.19     19.08 o
   1   1   1     3873.44     3699.46     36.59 o
   2   1   1      167.41      138.48      2.70 o
   3   1   1        4.15        4.43      0.27 o
   4   1   1        9.27        8.25      0.33 o
   5   1   1      637.71      640.41      6.57 o
   6   1   1       25.30       24.29      0.56 o
   7   1   1      109.61      101.31      2.10 o
   8   1   1      124.18      129.74      2.33 o
   9   1   1       36.06       31.59      1.11 o
  10   1   1        3.88        4.18      0.60 o
  11   1   1        1.06        1.26      0.64 o
 -10   2   1        1.73        1.06      1.19 o
  -9   2   1       12.48        8.07      1.46 o
  -8   2   1        1.99        2.51      1.06 o
  -7   2   1       19.70       20.47      0.96 o
  -6   2   1       24.15       25.85      0.82 o
  -5   2   1       49.66       53.82      0.88 o
  -4   2   1      352.41      369.30      4.24 o
  -3   2   1      687.87      709.28      6.62 o
  -2   2   1       45.30       35.64      0.43 o
  -1   2   1    13827.05    12320.46    295.00 o
   0   2   1     1157.22     1131.68     12.09 o
   1   2   1      123.94      139.63      1.92 o
   2   2   1      655.10      606.86      6.67 o
   3   2   1      780.44      748.44      8.21 o
   4   2   1      315.51      306.76      3.29 o
   5   2   1       28.74       33.68      0.62 o
   6   2   1       33.13       30.99      0.63 o
   7   2   1       49.79       46.61      1.49 o
   8   2   1      279.92      274.41      4.10 o
   9   2   1        0.07       -0.44      0.44 o
  10   2   1        0.19       -0.09      0.47 o
  11   2   1        0.25       -0.34      0.54 o
 -10   3   1        1.69        3.71      1.46 o
  -9   3   1        1.31        1.72      1.19 o
  -8   3   1       12.65        8.88      1.26 o
  -7   3   1        0.21        1.13      0.66 o
  -6   3   1       40.28       39.89      1.02 o
  -5   3   1        0.92       -0.03      0.18 o
  -4   3   1      108.93      101.66      1.07 o
  -3   3   1     1130.04     1118.14     10.30 o
  -2   3   1        5.39        6.27      0.21 o
  -1   3   1     2975.12     3086.67     28.30 o
   0   3   1       27.17       33.13      0.47 o
   1   3   1       49.05       50.84      0.69 o
   2   3   1      457.02      434.65      4.92 o
   3   3   1       80.46       73.39      0.95 o
   4   3   1      355.76      375.29      3.94 o
   5   3   1        9.35        9.10      0.35 o
   6   3   1      154.09      149.77      1.90 o
   7   3   1        9.42       10.23      0.64 o
   8   3   1        0.16       -0.39      0.39 o
   9   3   1       27.39       30.40      1.17 o
  10   3   1        1.05        1.55      0.86 o
  11   3   1       12.21       13.21      1.85 o
 -10   4   1        0.02        1.72      1.32 o
  -9   4   1        1.21        1.85      0.84 o
  -8   4   1        9.79       10.90      1.17 o
  -7   4   1        1.32        3.23      2.05 o
  -6   4   1      365.86      361.08      5.69 o
  -5   4   1        2.14        2.00      0.39 o
  -4   4   1       29.19       24.44      0.45 o
  -3   4   1      307.10      341.86      5.18 o
  -2   4   1      136.79      160.94      1.72 o
  -1   4   1       10.68       14.82      0.32 o
   0   4   1      384.12      371.61      3.59 o
   1   4   1     1301.18     1314.42     14.18 o
   2   4   1      113.41      126.03      1.52 o
   3   4   1      144.69      165.88      1.92 o
   4   4   1       20.47       18.81      0.46 o
   5   4   1       18.48       18.82      0.46 o
   6   4   1        0.11        0.40      0.27 o
   7   4   1      104.98      104.51      2.29 o
   8   4   1        0.19       -0.05      0.54 o
   9   4   1       66.47       64.78      1.88 o
  10   4   1        0.67        0.85      0.64 o
  -9   5   1        2.75        2.64      1.02 o
  -8   5   1        8.19        9.69      1.17 o
  -7   5   1        0.09        0.00      0.93 o
  -6   5   1        0.80        1.17      0.52 o
  -5   5   1       78.02       79.81      1.59 o
  -4   5   1       57.80       60.30      0.96 o
  -3   5   1      127.16      130.17      1.64 o
  -2   5   1      324.15      343.54      3.44 o
  -1   5   1        9.77        8.67      0.28 o
   0   5   1      197.61      192.17      2.69 o
   1   5   1      270.42      296.55      3.23 o
   2   5   1      186.74      204.25      2.34 o
   3   5   1      511.09      526.74      6.09 o
   4   5   1       54.09       52.62      0.86 o
   5   5   1        0.05        0.17      0.20 o
   6   5   1       90.39       93.51      1.52 o
   7   5   1       42.12       40.79      1.34 o
   8   5   1        0.01        0.29      0.52 o
   9   5   1        0.81        0.55      0.75 o
  10   5   1        2.17        0.54      0.60 o
  -9   6   1        0.89        1.63      0.98 o
  -8   6   1       22.62       19.99      1.53 o
  -7   6   1       63.48       66.40      3.38 o
  -6   6   1       15.69       14.45      0.88 o
  -5   6   1       27.29       26.86      0.92 o
  -4   6   1      115.94      107.99      1.49 o
  -3   6   1        3.94        4.10      0.29 o
  -2   6   1      189.09      198.22      2.14 o
  -1   6   1       50.69       59.40      0.81 o
   0   6   1       31.85       33.36      0.57 o
   1   6   1      274.36      310.65      3.43 o
   2   6   1       15.99       18.65      0.80 o
   3   6   1      277.73      275.84      3.16 o
   4   6   1        6.82        9.29      0.53 o
   5   6   1        0.92        0.62      0.24 o
   6   6   1        8.88        9.94      0.51 o
   7   6   1       92.18      106.60      2.37 o
   8   6   1        3.40        3.93      0.62 o
   9   6   1        0.22        0.20      0.55 o
  10   6   1        0.57        0.43      0.72 o
  -8   7   1        0.12       -0.12      0.99 o
  -7   7   1       11.07       13.49      1.35 o
  -6   7   1        3.26        2.60      0.62 o
  -5   7   1       24.48       21.67      1.06 o
  -4   7   1      200.98      190.43      4.06 o
  -3   7   1        9.29       11.46      1.06 o
  -2   7   1        6.03        4.76      0.30 o
  -1   7   1        4.68        4.31      0.26 o
   0   7   1      230.35      225.72      2.42 o
   1   7   1       11.07        8.21      0.49 o
   2   7   1      164.06      162.46      2.07 o
   3   7   1      206.51      212.69      2.57 o
   4   7   1      128.95      118.67      1.91 o
   5   7   1       45.57       49.88      1.21 o
   6   7   1        4.19        3.98      0.81 o
   7   7   1        6.28        3.93      0.58 o
   8   7   1        2.09        3.24      0.62 o
   9   7   1        2.87        3.77      0.68 o
  10   7   1        2.66        4.36      0.78 o
  -8   8   1        6.78        4.97      1.21 o
  -7   8   1       26.81       27.02      1.86 o
  -6   8   1        5.92        4.91      0.81 o
  -5   8   1        1.82        1.47      0.58 o
  -4   8   1        0.95       -0.52      0.59 o
  -3   8   1        3.48        3.16      0.37 o
  -2   8   1        3.70        3.59      0.41 o
  -1   8   1       33.99       33.66      0.88 o
   0   8   1       44.85       41.60      0.93 o
   1   8   1        4.83        4.30      0.32 o
   2   8   1       64.00       68.01      1.43 o
   3   8   1        0.40        0.77      0.36 o
   4   8   1       77.30       63.47      1.74 o
   5   8   1        8.88        9.91      0.63 o
   6   8   1        0.44       -0.37      0.45 o
   7   8   1        0.77        0.14      0.48 o
   8   8   1        0.02        0.31      0.53 o
   9   8   1        2.19        1.69      0.68 o
  -7   9   1        4.53        4.80      1.21 o
  -6   9   1       13.55       14.34      1.11 o
  -5   9   1        6.42        5.15      0.78 o
  -4   9   1        8.73        7.39      0.72 o
  -3   9   1       49.85       48.20      1.56 o
  -2   9   1        0.07       -0.50      0.50 o
  -1   9   1       33.38       29.78      1.24 o
   0   9   1        0.38        0.57      0.52 o
   1   9   1      199.81      196.81      3.02 o
   2   9   1       77.38       78.56      1.65 o
   3   9   1      364.31      348.63      4.89 o
   4   9   1        1.93        0.87      0.44 o
   5   9   1       29.43       26.80      0.95 o
   6   9   1       11.97       14.36      0.96 o
   7   9   1        5.22        5.07      0.79 o
   8   9   1       16.71       22.85      1.19 o
   9   9   1        0.08       -0.21      0.62 o
  -6  10   1        0.00        0.04      0.70 o
  -5  10   1        0.87       -0.07      0.60 o
  -4  10   1        0.97        0.33      0.80 o
  -3  10   1       21.83       19.59      1.00 o
  -2  10   1       14.03       15.48      1.13 o
  -1  10   1      111.63      105.73      2.50 o
   0  10   1       10.88        8.76      0.88 o
   1  10   1        5.79        9.62      1.41 o
   2  10   1        0.69        0.15      0.44 o
   3  10   1       65.81       59.05      1.46 o
   4  10   1        0.36       -0.39      0.39 o
   5  10   1       32.38       34.41      1.26 o
   6  10   1        0.76        0.41      0.54 o
   7  10   1        4.30        3.60      0.76 o
   8  10   1        1.01        0.05      0.57 o
  -5  11   1        1.13        1.37      0.76 o
  -4  11   1        0.41        0.81      0.67 o
  -3  11   1       26.65       31.07      2.48 o
  -2  11   1       95.21       96.02      2.17 o
  -1  11   1        0.45        0.47      0.63 o
   0  11   1        0.14        1.29      0.64 o
   1  11   1        0.12       -0.62      0.62 o
   2  11   1       24.81       23.65      1.19 o
   3  11   1        0.03        0.15      0.46 o
   4  11   1       40.20       39.21      1.24 o
   5  11   1       20.73       20.83      0.98 o
   6  11   1        1.28        1.22      0.64 o
   7  11   1        0.49       -0.39      0.79 o
   8  11   1        5.15        8.34      0.97 o
  -4  12   1        3.12        2.47      0.83 o
  -3  12   1        0.70        0.23      0.75 o
  -2  12   1        8.75        7.57      0.81 o
  -1  12   1        7.70        9.60      0.99 o
   0  12   1       36.55       34.26      1.59 o
   1  12   1       17.12       16.49      1.11 o
   2  12   1        0.15       -0.56      0.56 o
   3  12   1        1.32        0.07      0.60 o
   4  12   1        1.10        1.46      0.56 o
   5  12   1        9.66       11.19      0.98 o
   6  12   1        3.72        3.60      1.65 o
   7  12   1        0.11       -0.89      0.89 o
  -3  13   1       13.49       18.77      1.52 o
  -2  13   1        0.91        1.40      0.86 o
  -1  13   1       54.96       59.66      2.54 o
   0  13   1        2.47        2.67      0.83 o
   1  13   1        3.24        2.72      0.81 o
   2  13   1       18.94       23.64      1.37 o
   3  13   1        6.82        8.34      1.99 o
   4  13   1        8.75       10.01      1.34 o
   5  13   1        3.69        5.96      1.85 o
   0  14   1        0.35        0.49      1.19 o
   1  14   1        0.45        0.42      1.02 o
   2  14   1        0.94        1.35      1.02 o
   3  14   1        0.88       -0.22      0.98 o
  -4 -13   2        9.30       13.58      1.34 o
  -3 -13   2        0.35       -0.07      1.19 o
  -2 -13   2        8.92        9.82      1.21 o
  -1 -13   2        0.50        1.04      0.83 o
   0 -13   2        0.04        0.60      0.89 o
   1 -13   2        1.06        0.34      0.89 o
   2 -13   2        6.01        5.51      0.95 o
  -6 -12   2        0.40        0.40      1.19 o
  -5 -12   2        1.95        1.90      0.58 o
  -4 -12   2        0.28        0.62      0.60 o
  -3 -12   2        0.22        0.09      0.57 o
  -2 -12   2        8.91        8.36      0.88 o
  -1 -12   2        1.36       -0.07      0.60 o
   0 -12   2        3.17        2.03      0.98 o
   1 -12   2       12.97       12.51      1.05 o
   2 -12   2        4.35        4.32      0.75 o
   3 -12   2        0.09        0.05      0.70 o
   4 -12   2        4.84        6.55      0.97 o
  -7 -11   2        0.65       -0.26      1.19 o
  -6 -11   2        0.03       -0.56      0.56 o
  -5 -11   2        8.28        9.54      0.73 o
  -4 -11   2        5.57        4.37      0.57 o
  -3 -11   2       17.20       17.37      1.24 o
  -2 -11   2        0.01       -0.52      0.52 o
  -1 -11   2       56.98       59.01      1.85 o
   0 -11   2       48.77       43.26      2.41 o
   1 -11   2       11.24        9.57      0.93 o
   2 -11   2        5.36        4.48      0.71 o
   3 -11   2        8.19        7.58      0.79 o
   4 -11   2        0.01       -0.57      0.57 o
   5 -11   2        0.09       -0.35      0.71 o
  -8 -10   2        5.53        8.87      1.72 o
  -7 -10   2        0.33       -0.68      0.68 o
  -6 -10   2        0.69        0.00      0.56 o
  -5 -10   2       28.97       26.50      1.45 o
  -4 -10   2       19.93       19.84      0.86 o
  -3 -10   2        5.32        2.89      0.51 o
  -2 -10   2       12.98       13.43      0.71 o
  -1 -10   2      297.83      291.24      5.06 o
   0 -10   2       12.73       11.56      0.98 o
   1 -10   2        5.70        6.43      0.80 o
   2 -10   2       23.55       23.41      1.05 o
   3 -10   2        2.13        1.76      0.59 o
   4 -10   2        1.38        1.87      0.60 o
   5 -10   2        0.06        0.11      0.65 o
   6 -10   2        2.20        1.55      0.76 o
  -9  -9   2        0.46       -0.40      1.19 o
  -8  -9   2        3.60        2.78      1.19 o
  -7  -9   2        3.66        4.09      0.69 o
  -6  -9   2       11.12       15.13      0.94 o
  -5  -9   2        9.15        7.60      0.59 o
  -4  -9   2        0.39       -0.02      0.37 o
  -3  -9   2        3.21        2.58      0.44 o
  -2  -9   2        9.73        9.08      0.86 o
  -1  -9   2      371.85      352.93      6.04 o
   0  -9   2       92.47       93.47      2.20 o
   1  -9   2        2.07        2.43      0.57 o
   2  -9   2       54.30       52.05      1.72 o
   3  -9   2       15.31       13.91      0.85 o
   4  -9   2        1.70        1.17      0.60 o
   5  -9   2       11.44        9.52      0.91 o
   6  -9   2        0.26        0.39      0.67 o
   7  -9   2       29.79       32.30      3.77 o
  -9  -8   2        1.09        0.40      1.06 o
  -8  -8   2        1.58        2.31      0.79 o
  -7  -8   2       16.19       18.19      1.05 o
  -6  -8   2       63.43       59.89      1.71 o
  -5  -8   2       28.63       23.41      0.83 o
  -4  -8   2       15.87       14.86      0.66 o
  -3  -8   2       27.08       24.88      0.83 o
  -2  -8   2       16.26       14.58      0.68 o
  -1  -8   2       36.59       36.55      1.29 o
   0  -8   2        3.92        3.80      0.35 o
   1  -8   2       20.79       20.70      0.83 o
   2  -8   2       26.74       26.20      0.98 o
   3  -8   2       14.29       12.56      0.57 o
   4  -8   2        6.00        4.87      0.66 o
   5  -8   2       55.51       53.36      1.67 o
   6  -8   2        0.39        1.48      1.32 o
   7  -8   2        7.07        7.32      1.22 o
   8  -8   2        1.65        1.89      1.02 o
 -10  -7   2        0.24       -0.93      1.06 o
  -9  -7   2        0.73        0.26      1.06 o
  -8  -7   2        7.99        5.06      0.64 o
  -7  -7   2       14.95       14.47      0.83 o
  -6  -7   2       29.32       24.12      0.88 o
  -5  -7   2       10.83        7.09      0.52 o
  -4  -7   2        3.43        5.28      0.44 o
  -3  -7   2       35.50       35.28      0.85 o
  -2  -7   2       23.22       25.65      0.64 o
  -1  -7   2       20.51       15.55      0.49 o
   0  -7   2      129.83      124.52      1.65 o
   1  -7   2       13.17       17.44      0.62 o
   2  -7   2      142.98      155.28      1.98 o
   3  -7   2       71.17       71.74      1.31 o
   4  -7   2        9.36       10.07      0.91 o
   5  -7   2        1.02        1.32      0.56 o
   6  -7   2       30.43       30.19      1.26 o
   7  -7   2       21.18       25.13      1.73 o
   8  -7   2        0.56        0.31      0.89 o
 -10  -6   2        2.56        3.18      1.32 o
  -9  -6   2        0.00       -0.04      0.46 o
  -8  -6   2        9.30        7.34      0.83 o
  -7  -6   2       31.57       33.82      1.95 o
  -6  -6   2      107.16      100.20      1.65 o
  -5  -6   2       20.37       18.65      0.68 o
  -4  -6   2      155.24      154.51      1.96 o
  -3  -6   2       31.84       37.27      0.84 o
  -2  -6   2       93.05      105.27      1.42 o
  -1  -6   2       22.01       15.49      0.47 o
   0  -6   2       75.13       79.60      1.13 o
   1  -6   2      345.51      350.66      3.79 o
   2  -6   2       35.95       39.92      1.13 o
   3  -6   2      134.14      125.63      2.36 o
   4  -6   2        2.21        2.13      0.30 o
   5  -6   2        0.92        0.09      0.57 o
   6  -6   2        0.05       -0.13      0.48 o
   7  -6   2       25.16       30.89      1.99 o
   8  -6   2        4.63        3.91      1.79 o
   9  -6   2        0.35        0.99      1.26 o
 -10  -5   2        0.78        0.79      1.32 o
  -9  -5   2        1.89        1.89      0.56 o
  -8  -5   2        0.47        0.10      0.45 o
  -7  -5   2        0.74        0.87      0.45 o
  -6  -5   2       26.36       21.87      0.66 o
  -5  -5   2       12.37       11.80      0.38 o
  -4  -5   2       50.28       49.69      0.83 o
  -3  -5   2       38.00       43.23      0.74 o
  -2  -5   2      113.89      139.05      1.69 o
  -1  -5   2      978.11     1037.59     10.41 o
   0  -5   2       63.33       60.03      0.90 o
   1  -5   2      541.98      536.58      7.72 o
   2  -5   2      418.73      430.69      4.62 o
   3  -5   2      137.53      157.27      2.28 o
   4  -5   2      140.10      145.56      2.01 o
   5  -5   2       18.03       17.02      0.83 o
   6  -5   2       21.22       20.20      0.95 o
   7  -5   2        2.11        1.93      0.79 o
   8  -5   2        0.07        0.24      1.26 o
   9  -5   2       18.08       19.38      2.71 o
 -10  -4   2        0.02        0.17      0.54 o
  -9  -4   2        2.15        1.36      0.52 o
  -8  -4   2       16.56       16.53      0.90 o
  -7  -4   2      108.21      100.82      3.86 o
  -6  -4   2        0.11        0.36      0.22 o
  -5  -4   2       19.72       15.26      0.44 o
  -4  -4   2      284.75      281.29      3.06 o
  -3  -4   2      755.34      828.55      9.23 o
  -2  -4   2       54.79       47.61      0.73 o
  -1  -4   2      965.64      948.42      9.49 o
   0  -4   2      155.49      160.48      1.84 o
   1  -4   2        9.94       10.61      0.27 o
   2  -4   2        2.51        2.95      0.15 o
   3  -4   2       23.55       27.85      0.51 o
   4  -4   2       58.93       65.30      0.93 o
   5  -4   2        0.57        1.95      0.41 o
   6  -4   2        2.94        3.28      0.63 o
   7  -4   2        8.21        9.36      1.46 o
   8  -4   2        2.22        2.65      0.84 o
   9  -4   2        0.15        0.53      0.84 o
  10  -4   2        0.03       -0.40      1.19 o
 -10  -3   2        0.63        0.39      0.54 o
  -9  -3   2        0.04       -0.20      0.39 o
  -8  -3   2        0.20        0.07      0.36 o
  -7  -3   2       11.69        9.80      0.57 o
  -6  -3   2        6.16        7.67      0.34 o
  -5  -3   2       19.58       18.39      0.48 o
  -4  -3   2      524.78      552.11      4.90 o
  -3  -3   2      541.38      610.67      6.24 o
  -2  -3   2      676.62      660.99      6.70 o
  -1  -3   2      183.44      173.22      1.90 o
   0  -3   2      203.57      207.79      2.06 o
   1  -3   2       40.82       43.86      0.61 o
   2  -3   2      251.27      246.55      2.44 o
   3  -3   2     1712.93     1675.12     15.47 o
   4  -3   2      103.04      110.33      1.21 o
   5  -3   2      307.15      309.07      2.91 o
   6  -3   2       18.80       18.97      0.91 o
   7  -3   2        4.84        6.05      0.66 o
   8  -3   2        9.23        7.58      1.03 o
   9  -3   2        0.11       -0.39      0.79 o
  10  -3   2        1.07        1.72      1.19 o
 -11  -2   2        4.44        5.29      1.46 o
 -10  -2   2        0.29       -0.20      0.44 o
  -9  -2   2        0.73        0.53      0.44 o
  -8  -2   2       27.84       30.36      0.97 o
  -7  -2   2       65.42       60.00      1.31 o
  -6  -2   2       41.86       35.34      0.67 o
  -5  -2   2       86.65       93.98      1.11 o
  -4  -2   2       18.82       22.03      0.46 o
  -3  -2   2      311.90      315.87      3.33 o
  -2  -2   2       70.51       74.94      0.92 o
  -1  -2   2      250.83      239.42      2.32 o
   0  -2   2      783.50      793.23      8.72 o
   1  -2   2     6230.29     6023.13     91.45 o
   2  -2   2      348.79      356.00      3.00 o
   3  -2   2      333.02      359.74      3.26 o
   4  -2   2      115.99      118.87      1.24 o
   5  -2   2      100.72      111.68      1.28 o
   6  -2   2        6.72        5.24      0.45 o
   7  -2   2       30.24       29.49      0.96 o
   8  -2   2       15.02       15.29      0.94 o
   9  -2   2       10.49       10.66      1.46 o
  10  -2   2        5.71        7.10      1.11 o
 -10  -1   2       15.28       19.20      1.05 o
  -9  -1   2        0.17        0.77      0.46 o
  -8  -1   2        6.72        4.84      0.51 o
  -7  -1   2       54.58       54.55      1.24 o
  -6  -1   2        0.00        0.37      0.37 o
  -5  -1   2      371.80      418.78      4.43 o
  -4  -1   2        0.18        0.32      0.13 o
  -3  -1   2      866.71      909.98      9.12 o
  -2  -1   2      625.83      601.77      6.57 o
  -1  -1   2      264.13      276.12      2.44 o
   0  -1   2        0.01        0.30      0.07 o
   1  -1   2     1013.16      982.32      9.12 o
   2  -1   2     1590.07     1551.60     12.52 o
   3  -1   2      838.22      905.28      8.31 o
   4  -1   2     1523.83     1569.44     15.47 o
   5  -1   2      134.32      130.68      1.43 o
   6  -1   2        0.00        0.15      0.32 o
   7  -1   2        0.00       -0.38      0.38 o
   8  -1   2        7.11        6.53      0.65 o
   9  -1   2       11.84       13.43      1.11 o
  10  -1   2        6.08        7.71      0.86 o
 -10   0   2       30.37       37.87      1.52 o
  -9   0   2       26.14       28.06      1.06 o
  -8   0   2        6.65        8.14      0.65 o
  -7   0   2       52.60       52.97      1.40 o
  -6   0   2        9.85       11.27      0.56 o
  -5   0   2      219.59      236.16      2.62 o
  -4   0   2      140.24      152.89      1.77 o
  -3   0   2       85.89       96.53      1.16 o
  -2   0   2       38.39       39.15      0.53 o
  -1   0   2     3065.57     3025.40     42.91 o
   0   0   2      870.56      861.79      8.19 o
   1   0   2       61.50       65.32      0.77 o
   2   0   2     1262.45     1268.93     11.55 o
   3   0   2       46.36       42.65      0.56 o
   4   0   2      405.94      407.03      3.89 o
   5   0   2      287.60      287.57      3.14 o
   6   0   2       57.64       64.81      2.14 o
   7   0   2       81.58       79.52      1.88 o
   8   0   2       15.94       17.38      0.80 o
   9   0   2        0.01       -0.41      0.43 o
  10   0   2       20.39       24.92      1.32 o
 -10   1   2       30.75       31.77      2.51 o
  -9   1   2        1.52        0.93      0.93 o
  -8   1   2       19.13       20.29      1.01 o
  -7   1   2        3.46        2.26      0.81 o
  -6   1   2        4.00        3.48      0.63 o
  -5   1   2        4.31        3.72      0.43 o
  -4   1   2      130.98      135.09      1.35 o
  -3   1   2        0.01       -0.07      0.10 o
  -2   1   2      933.67      916.69      7.97 o
  -1   1   2     2332.95     2274.41     19.62 o
   0   1   2       80.02       80.78      0.73 o
   1   1   2      944.07      878.01      8.03 o
   2   1   2      638.24      610.86      8.99 o
   3   1   2       67.79       61.98      0.84 o
   4   1   2       43.82       50.39      0.83 o
   5   1   2       33.79       41.65      0.71 o
   6   1   2       35.59       36.33      0.69 o
   7   1   2        7.94        5.73      0.51 o
   8   1   2       77.18       72.04      1.62 o
   9   1   2       10.41       10.95      0.72 o
  10   1   2        3.39        5.04      0.66 o
 -10   2   2        0.63        0.66      1.06 o
  -9   2   2        0.45       -0.13      0.93 o
  -8   2   2       31.82       34.94      2.38 o
  -7   2   2      182.43      171.44      2.76 o
  -6   2   2       53.45       49.00      1.47 o
  -5   2   2        4.03        3.45      0.30 o
  -4   2   2       62.00       61.06      0.77 o
  -3   2   2     1016.99     1068.93      9.31 o
  -2   2   2        4.41        4.26      0.21 o
  -1   2   2     3016.47     2981.21     24.43 o
   0   2   2     4648.53     4546.13     38.92 o
   1   2   2      460.73      441.57      4.15 o
   2   2   2     1281.20     1241.55     12.28 o
   3   2   2        5.86        5.56      0.23 o
   4   2   2      727.14      745.80      7.59 o
   5   2   2      197.05      201.09      2.33 o
   6   2   2       23.80       22.35      0.56 o
   7   2   2      142.05      139.02      2.48 o
   8   2   2       20.27       20.87      0.91 o
   9   2   2        9.84        9.50      0.87 o
  10   2   2       12.34       12.11      0.83 o
  11   2   2        0.39        0.32      0.79 o
 -10   3   2        0.07        1.72      1.32 o
  -9   3   2        0.99        1.59      1.19 o
  -8   3   2       32.02       34.38      1.68 o
  -7   3   2       16.90       16.74      0.91 o
  -6   3   2       41.04       36.11      0.84 o
  -5   3   2      259.60      245.77      2.80 o
  -4   3   2       80.49       82.06      0.91 o
  -3   3   2      344.65      357.02      3.26 o
  -2   3   2       90.21       86.86      0.87 o
  -1   3   2      791.57      806.90      8.21 o
   0   3   2       52.52       59.02      0.72 o
   1   3   2       63.15       74.51      0.86 o
   2   3   2        7.35        8.75      0.35 o
   3   3   2       25.12       27.86      0.55 o
   4   3   2      250.52      238.32      2.63 o
   5   3   2      124.41      130.84      1.67 o
   6   3   2        1.59        3.73      0.80 o
   7   3   2      489.72      476.56      6.57 o
   8   3   2        4.84        6.28      0.59 o
   9   3   2        9.61       10.05      0.73 o
  10   3   2        0.00        0.31      0.50 o
 -10   4   2        6.91        9.00      1.72 o
  -9   4   2        0.01        0.00      1.06 o
  -8   4   2       11.03       13.45      1.21 o
  -7   4   2        0.39        0.40      0.53 o
  -6   4   2       67.55       66.11      2.29 o
  -5   4   2       98.16       91.65      1.69 o
  -4   4   2        0.25        1.46      0.21 o
  -3   4   2       52.69       47.45      0.67 o
  -2   4   2      122.30      105.89      1.19 o
  -1   4   2      877.67      969.10      7.98 o
   0   4   2       88.89       91.90      0.98 o
   1   4   2      124.85      141.28      1.66 o
   2   4   2        8.61        8.27      0.38 o
   3   4   2      497.07      512.58      5.32 o
   4   4   2        6.69        7.72      0.40 o
   5   4   2      186.52      192.61      2.98 o
   6   4   2       69.73       74.67      2.25 o
   7   4   2      899.68      904.52     13.24 o
   8   4   2        5.88        3.40      0.64 o
   9   4   2       58.66       61.91      1.85 o
  10   4   2        4.44        5.05      0.78 o
  -9   5   2        0.57        2.71      0.94 o
  -8   5   2        3.88        3.06      0.89 o
  -7   5   2       43.38       41.31      1.81 o
  -6   5   2        6.76        8.99      0.62 o
  -5   5   2       49.04       49.41      1.21 o
  -4   5   2       58.28       53.06      0.89 o
  -3   5   2        1.68        2.38      0.17 o
  -2   5   2       10.18        7.01      0.19 o
  -1   5   2      304.48      296.62      2.98 o
   0   5   2       62.46       63.64      0.85 o
   1   5   2       74.90       70.75      1.02 o
   2   5   2      428.89      462.87      5.17 o
   3   5   2      210.98      235.69      2.98 o
   4   5   2      278.83      298.43      3.32 o
   5   5   2       10.65       10.72      0.52 o
   6   5   2       20.47       18.83      0.67 o
   7   5   2        4.02        1.92      0.63 o
   8   5   2       10.50       12.22      0.88 o
   9   5   2       19.13       14.33      0.99 o
  10   5   2        0.97       -0.52      0.52 o
  -9   6   2        0.25        1.85      0.94 o
  -8   6   2        2.74        3.20      0.98 o
  -7   6   2        3.69        3.73      2.25 o
  -6   6   2       23.16       21.73      0.91 o
  -5   6   2        0.71       -0.04      0.46 o
  -4   6   2       12.13        9.59      0.42 o
  -3   6   2      143.43      132.70      1.72 o
  -2   6   2        1.05        0.20      0.21 o
  -1   6   2      373.06      392.10      3.90 o
   0   6   2      262.53      277.97      2.85 o
   1   6   2      527.67      531.78      5.16 o
   2   6   2      460.02      439.19      4.71 o
   3   6   2        3.75        1.49      0.37 o
   4   6   2       31.28       25.45      0.63 o
   5   6   2       11.20        8.53      0.42 o
   6   6   2      134.52      127.43      2.65 o
   7   6   2       27.03       27.70      1.41 o
   8   6   2      135.49      132.57      3.82 o
   9   6   2        4.66        6.19      0.77 o
  10   6   2        1.44        0.71      0.64 o
  -8   7   2        4.32        2.56      1.19 o
  -7   7   2       12.19       14.02      1.35 o
  -6   7   2        1.87        2.39      0.62 o
  -5   7   2       42.55       43.96      1.49 o
  -4   7   2        6.81        7.20      0.70 o
  -3   7   2       25.94       25.81      0.65 o
  -2   7   2       46.15       47.29      0.89 o
  -1   7   2       21.46       20.54      0.60 o
   0   7   2      283.64      286.67      2.99 o
   1   7   2      265.20      270.72      2.87 o
   2   7   2       35.63       43.89      0.88 o
   3   7   2      258.10      261.77      3.07 o
   4   7   2        0.28       -0.31      0.31 o
   5   7   2      159.82      148.49      2.42 o
   6   7   2       18.16       17.69      0.94 o
   7   7   2        7.73        5.23      0.95 o
   8   7   2       16.88       20.69      1.09 o
   9   7   2        1.84        3.52      0.83 o
  10   7   2        4.92        6.44      0.93 o
  -8   8   2        1.39        1.21      0.99 o
  -7   8   2        9.10        9.94      1.26 o
  -6   8   2       44.37       53.81      1.79 o
  -5   8   2        1.56        1.67      0.62 o
  -4   8   2       21.91       18.54      1.02 o
  -3   8   2       22.58       18.91      0.64 o
  -2   8   2        3.26        2.66      0.38 o
  -1   8   2       24.12       25.36      1.12 o
   0   8   2       14.89       13.02      0.49 o
   1   8   2      504.67      500.48      5.38 o
   2   8   2      164.99      170.98      4.18 o
   3   8   2       17.58       18.03      0.79 o
   4   8   2       14.61       12.45      0.67 o
   5   8   2       89.51       91.15      1.80 o
   6   8   2      118.79      107.62      2.47 o
   7   8   2       13.69       11.04      0.86 o
   8   8   2        2.78        2.32      0.66 o
   9   8   2        7.54        9.30      1.44 o
  -7   9   2       16.32       17.59      1.53 o
  -6   9   2        4.00        4.15      0.83 o
  -5   9   2       10.96        8.97      0.88 o
  -4   9   2        1.09        0.55      0.52 o
  -3   9   2        1.14        0.75      0.49 o
  -2   9   2       10.81       11.59      0.88 o
  -1   9   2      169.37      157.96      3.17 o
   0   9   2       26.41       28.00      1.20 o
   1   9   2      110.28      111.49      2.04 o
   2   9   2       37.15       32.47      1.07 o
   3   9   2      137.05      131.98      2.32 o
   4   9   2      134.01      129.36      2.62 o
   5   9   2        2.62        0.27      0.46 o
   6   9   2        6.05        3.63      0.70 o
   7   9   2        4.00        2.44      0.66 o
   8   9   2       26.83       28.59      1.37 o
   9   9   2        3.53        5.47      0.92 o
  -6  10   2        5.25        6.79      0.99 o
  -5  10   2        2.52        2.96      0.67 o
  -4  10   2        1.13        1.32      0.56 o
  -3  10   2        1.90        1.28      0.59 o
  -2  10   2        1.97        1.17      0.56 o
  -1  10   2        4.27        3.70      0.70 o
   0  10   2      171.29      167.24      3.40 o
   1  10   2      249.87      247.81      4.47 o
   2  10   2       25.55       24.95      1.00 o
   3  10   2        0.70        0.39      0.52 o
   4  10   2       21.22       15.45      0.79 o
   5  10   2        4.59        5.05      1.10 o
   6  10   2        0.26       -0.14      0.56 o
   7  10   2        0.76       -0.33      1.01 o
   8  10   2        9.44        9.17      1.10 o
  -5  11   2        5.18        5.21      1.14 o
  -4  11   2        1.77        1.50      0.68 o
  -3  11   2        0.18        0.46      0.59 o
  -2  11   2       41.14       38.36      1.37 o
  -1  11   2       71.26       75.13      3.23 o
   0  11   2      100.85      102.60      2.58 o
   1  11   2        1.54       -0.02      0.58 o
   2  11   2        0.04        0.15      0.57 o
   3  11   2        6.30        7.23      0.67 o
   4  11   2        0.53        0.34      0.49 o
   5  11   2        0.00        0.42      0.54 o
   6  11   2        1.71        3.12      0.74 o
   7  11   2        6.26        6.97      1.21 o
   8  11   2        1.52        1.20      0.76 o
  -4  12   2        0.81        1.35      0.79 o
  -3  12   2       18.75       19.00      1.13 o
  -2  12   2       31.87       36.88      1.43 o
  -1  12   2       26.20       22.93      1.37 o
   0  12   2        7.37        8.64      1.66 o
   1  12   2       41.03       38.26      1.61 o
   2  12   2       25.57       23.00      1.31 o
   3  12   2        1.96        0.79      0.62 o
   4  12   2       12.45       14.93      0.89 o
   5  12   2        0.00       -0.60      0.60 o
   6  12   2        6.52        5.83      1.11 o
   7  12   2       14.09       15.55      1.58 o
  -3  13   2       13.82       13.89      1.24 o
  -2  13   2        1.09       -0.33      0.86 o
  -1  13   2        1.33        1.47      0.89 o
   0  13   2        7.97        8.24      1.01 o
   1  13   2        0.12       -0.74      0.74 o
   2  13   2        3.75        4.08      0.85 o
   3  13   2        3.22        4.06      1.79 o
   4  13   2        0.73        1.77      0.92 o
   5  13   2       25.43       35.34      3.18 o
   0  14   2       11.15        8.57      1.30 o
   1  14   2        0.94        1.03      1.02 o
   2  14   2        0.36        0.42      0.95 o
   3  14   2        2.33        3.47      1.21 o
  -4 -13   3        6.32        6.49      1.46 o
  -3 -13   3        0.11       -0.02      1.26 o
  -2 -13   3        7.19        7.16      2.51 o
  -1 -13   3        7.04        6.23      1.07 o
   0 -13   3       27.60       29.24      1.81 o
   1 -13   3        7.70        9.11      1.21 o
   2 -13   3        4.97        6.61      1.02 o
  -6 -12   3        0.65        0.26      1.06 o
  -5 -12   3        6.85        6.10      0.79 o
  -4 -12   3        0.02       -0.57      0.57 o
  -3 -12   3        6.14        7.61      1.76 o
  -2 -12   3        1.16        1.33      0.65 o
  -1 -12   3       10.76       10.92      0.97 o
   0 -12   3       22.01       20.96      1.33 o
   1 -12   3       16.18       15.97      1.13 o
   2 -12   3        0.65        0.38      0.72 o
   3 -12   3       14.25       14.89      1.20 o
   4 -12   3        0.02        0.40      0.86 o
  -7 -11   3        3.41        4.90      1.46 o
  -6 -11   3        4.55        4.21      1.19 o
  -5 -11   3        1.36        0.24      0.51 o
  -4 -11   3       10.76        8.50      0.70 o
  -3 -11   3       25.18       21.28      1.15 o
  -2 -11   3        2.47        3.45      0.66 o
  -1 -11   3       18.10       18.81      1.12 o
   0 -11   3       31.44       31.81      1.38 o
   1 -11   3        5.47        2.41      0.70 o
   2 -11   3        5.38        6.04      0.72 o
   3 -11   3        6.54        6.96      0.79 o
   4 -11   3        1.40        0.39      0.91 o
   5 -11   3        0.57        1.42      0.75 o
  -8 -10   3        0.61       -1.19      1.19 o
  -7 -10   3        5.52        5.72      1.13 o
  -6 -10   3        3.66        3.65      1.13 o
  -5 -10   3       38.48       40.50      1.23 o
  -4 -10   3       10.47        8.95      0.73 o
  -3 -10   3        0.12       -0.07      0.39 o
  -2 -10   3       36.57       35.87      1.34 o
  -1 -10   3       22.88       22.20      1.89 o
   0 -10   3       14.74       14.47      0.97 o
   1 -10   3       58.69       57.98      1.77 o
   2 -10   3       29.10       25.24      1.13 o
   3 -10   3        0.70        0.22      0.53 o
   4 -10   3        1.73        0.67      0.59 o
   5 -10   3        0.58       -0.12      0.60 o
   6 -10   3        0.00        0.44      0.83 o
  -9  -9   3        2.64        6.75      1.59 o
  -8  -9   3       14.37        8.87      1.59 o
  -7  -9   3        0.57        1.08      0.64 o
  -6  -9   3        5.38        3.92      0.66 o
  -5  -9   3        8.05        8.24      0.62 o
  -4  -9   3        0.52       -0.11      0.37 o
  -3  -9   3       81.29       76.67      1.60 o
  -2  -9   3      471.23      450.09      6.05 o
  -1  -9   3        0.01       -0.37      0.37 o
   0  -9   3       50.24       46.32      1.52 o
   1  -9   3       10.07        8.12      0.77 o
   2  -9   3        7.58        7.19      0.97 o
   3  -9   3      100.00       93.85      2.06 o
   4  -9   3        6.70        6.70      0.80 o
   5  -9   3        0.07       -0.54      0.54 o
   6  -9   3        4.22        2.77      0.80 o
   7  -9   3        0.13       -0.43      1.85 o
  -9  -8   3        0.23        1.19      1.19 o
  -8  -8   3        5.18        7.02      1.46 o
  -7  -8   3        0.61        1.30      0.70 o
  -6  -8   3        2.97        3.93      0.60 o
  -5  -8   3        0.02       -0.21      0.35 o
  -4  -8   3        9.54        7.64      0.56 o
  -3  -8   3       36.24       33.89      0.98 o
  -2  -8   3      330.40      315.73      4.40 o
  -1  -8   3        0.86        0.49      0.35 o
   0  -8   3        0.10        0.40      0.47 o
   1  -8   3        0.00       -0.32      0.48 o
   2  -8   3        8.03        8.32      0.74 o
   3  -8   3        1.82        1.35      0.41 o
   4  -8   3       53.38       47.39      2.25 o
   5  -8   3        3.88        2.79      0.66 o
   6  -8   3       15.86       16.54      1.07 o
   7  -8   3       18.31       16.95      1.59 o
  -9  -7   3       26.19       27.27      2.25 o
  -8  -7   3        1.50        0.40      1.06 o
  -7  -7   3       27.53       24.02      1.35 o
  -6  -7   3       37.22       39.93      1.28 o
  -5  -7   3       11.69       12.25      1.27 o
  -4  -7   3       18.58       18.83      0.74 o
  -3  -7   3        2.47        1.94      0.40 o
  -2  -7   3      273.95      270.98      3.40 o
  -1  -7   3      165.19      168.04      2.10 o
   0  -7   3      119.71      129.59      1.73 o
   1  -7   3        2.83        2.56      0.25 o
   2  -7   3        1.86        1.50      0.31 o
   3  -7   3       59.89       60.31      1.19 o
   4  -7   3       17.49       18.09      0.95 o
   5  -7   3       31.71       26.73      1.34 o
   6  -7   3       17.22       17.03      1.05 o
   7  -7   3        7.01        5.95      1.12 o
   8  -7   3        1.71        0.26      0.94 o
 -10  -6   3        1.07        1.85      1.32 o
  -9  -6   3        0.42        0.79      1.06 o
  -8  -6   3        8.14        4.74      0.93 o
  -7  -6   3      111.67      101.04      2.21 o
  -6  -6   3       62.37       62.78      1.37 o
  -5  -6   3       95.17      104.58      1.63 o
  -4  -6   3      121.85      112.97      1.54 o
  -3  -6   3       14.65       13.98      0.55 o
  -2  -6   3        0.27        0.15      0.19 o
  -1  -6   3        3.83        1.26      0.22 o
   0  -6   3      187.36      207.43      2.41 o
   1  -6   3       49.04       45.71      0.71 o
   2  -6   3       30.16       30.85      0.66 o
   3  -6   3       21.50       21.59      0.66 o
   4  -6   3        5.52        5.19      0.47 o
   5  -6   3        4.61        3.87      0.59 o
   6  -6   3        0.44       -0.22      0.56 o
   7  -6   3        5.96        6.42      1.07 o
   8  -6   3       10.08        7.80      1.72 o
   9  -6   3        0.14        0.39      1.02 o
 -10  -5   3        1.35        0.00      1.19 o
  -9  -5   3        2.90        1.85      1.06 o
  -8  -5   3       46.21       51.32      1.49 o
  -7  -5   3        2.97        2.93      0.51 o
  -6  -5   3       41.78       41.94      0.99 o
  -5  -5   3       39.19       32.33      0.66 o
  -4  -5   3        2.14        0.84      0.33 o
  -3  -5   3       89.52      101.20      1.62 o
  -2  -5   3      121.46      111.32      1.47 o
  -1  -5   3      139.77      118.26      1.49 o
   0  -5   3        2.05        1.94      0.29 o
   1  -5   3      112.07      126.37      1.56 o
   2  -5   3      256.67      270.69      4.08 o
   3  -5   3      103.22      109.33      1.46 o
   4  -5   3       10.51       10.20      0.53 o
   5  -5   3        3.04        4.15      1.13 o
   6  -5   3        0.00       -0.23      0.48 o
   7  -5   3       29.33       31.51      1.78 o
   8  -5   3       81.52       82.38      3.97 o
   9  -5   3        3.89        3.30      0.98 o
 -10  -4   3        0.01       -0.53      1.06 o
  -9  -4   3        9.74        9.97      0.76 o
  -8  -4   3       46.53       44.15      1.37 o
  -7  -4   3       84.60       78.08      2.56 o
  -6  -4   3        0.77        1.39      0.31 o
  -5  -4   3        7.09       10.64      0.48 o
  -4  -4   3       65.17       67.62      0.84 o
  -3  -4   3       17.53       16.56      0.40 o
  -2  -4   3        8.81        8.38      0.28 o
  -1  -4   3      240.56      230.99      4.55 o
   0  -4   3      128.91      131.59      1.43 o
   1  -4   3       40.78       50.58      0.67 o
   2  -4   3       28.10       33.52      0.54 o
   3  -4   3       21.22       20.32      0.43 o
   4  -4   3      322.93      336.62      3.45 o
   5  -4   3       45.61       38.75      1.19 o
   6  -4   3       26.28       23.74      0.96 o
   7  -4   3       12.61       14.17      1.22 o
   8  -4   3       27.48       28.77      1.73 o
   9  -4   3       22.25       22.20      1.64 o
 -10  -3   3        2.72        2.91      1.32 o
  -9  -3   3        1.48        1.72      0.50 o
  -8  -3   3       11.30       13.49      0.69 o
  -7  -3   3        1.84        1.18      0.34 o
  -6  -3   3       89.88       88.75      1.31 o
  -5  -3   3      520.48      535.00      7.28 o
  -4  -3   3       87.12       77.08      0.90 o
  -3  -3   3      534.98      574.77      5.43 o
  -2  -3   3      177.14      187.70      1.93 o
  -1  -3   3      245.89      247.55      2.44 o
   0  -3   3       69.60       62.59      0.82 o
   1  -3   3     1737.31     1834.77     21.20 o
   2  -3   3        1.75        2.81      0.14 o
   3  -3   3      414.55      398.14      3.60 o
   4  -3   3        5.11        6.41      0.41 o
   5  -3   3        2.36        3.86      0.21 o
   6  -3   3       25.91       23.09      1.03 o
   7  -3   3        5.86        8.83      0.78 o
   8  -3   3        6.15        5.53      0.70 o
   9  -3   3        9.63        6.66      1.52 o
  10  -3   3        1.79        1.32      1.32 o
 -10  -2   3        1.24        3.87      0.58 o
  -9  -2   3        2.94        2.93      0.49 o
  -8  -2   3       74.05       68.79      1.47 o
  -7  -2   3        0.00       -0.24      0.30 o
  -6  -2   3        5.94        8.30      0.37 o
  -5  -2   3       74.82       77.03      1.08 o
  -4  -2   3      517.03      564.64      5.79 o
  -3  -2   3       15.95       13.37      0.39 o
  -2  -2   3        6.56       12.84      0.26 o
  -1  -2   3      219.47      247.03      2.61 o
   0  -2   3      357.50      410.75      4.27 o
   1  -2   3      871.14      884.92      7.28 o
   2  -2   3      353.08      347.96      3.00 o
   3  -2   3      225.59      206.12      2.34 o
   4  -2   3       99.23      122.09      1.29 o
   5  -2   3       31.02       36.84      0.56 o
   6  -2   3       19.00       20.23      0.84 o
   7  -2   3        9.02        9.30      0.59 o
   8  -2   3        2.82        3.39      0.62 o
   9  -2   3        9.25       11.79      1.14 o
  10  -2   3        4.91        6.28      1.07 o
 -10  -1   3        1.62        1.35      0.48 o
  -9  -1   3        0.09        0.00      0.38 o
  -8  -1   3        0.58        0.01      0.40 o
  -7  -1   3       39.76       43.43      0.99 o
  -6  -1   3        3.22        4.35      0.26 o
  -5  -1   3       82.34       81.02      1.24 o
  -4  -1   3      328.03      333.39      3.54 o
  -3  -1   3     1982.47     1979.42     23.90 o
  -2  -1   3      104.06       97.11      0.94 o
  -1  -1   3       39.14       39.14      0.50 o
   0  -1   3     3203.88     3166.69     41.30 o
   1  -1   3     5896.06     5979.87     70.24 o
   2  -1   3      541.87      502.65      5.18 o
   3  -1   3      519.22      503.96      4.22 o
   4  -1   3      337.70      385.36      3.53 o
   5  -1   3       17.48       14.79      0.58 o
   6  -1   3        0.53        0.26      0.33 o
   7  -1   3       26.62       25.43      0.91 o
   8  -1   3       12.84       13.85      0.85 o
   9  -1   3        2.07        3.00      0.83 o
  10  -1   3       28.14       34.20      1.52 o
 -10   0   3        1.59        1.85      0.75 o
  -9   0   3        9.49       12.25      0.82 o
  -8   0   3        3.83        3.79      0.56 o
  -7   0   3        4.74        4.40      0.54 o
  -6   0   3        0.49        0.15      0.42 o
  -5   0   3       59.09       51.33      0.80 o
  -4   0   3      123.65      144.37      1.71 o
  -3   0   3      205.11      234.59      2.77 o
  -2   0   3       10.84       10.38      0.42 o
  -1   0   3      167.86      167.70      1.61 o
   0   0   3     4979.02     4872.86     45.75 o
   1   0   3     5012.60     4925.97     45.94 o
   2   0   3     4993.18     4950.38     45.63 o
   3   0   3     2093.30     2163.78     19.65 o
   4   0   3        6.43        7.00      0.26 o
   5   0   3       42.50       55.17      0.82 o
   6   0   3      100.00      108.45      1.90 o
   7   0   3       63.90       57.86      1.57 o
   8   0   3       49.45       50.07      1.47 o
   9   0   3       24.48       23.55      0.99 o
  10   0   3        1.45       -0.19      0.64 o
 -10   1   3        5.98        9.66      1.59 o
  -9   1   3       22.18       25.94      2.12 o
  -8   1   3        9.01       11.34      0.89 o
  -7   1   3        2.09        0.40      0.45 o
  -6   1   3        0.74        1.12      0.39 o
  -5   1   3        2.20        1.96      0.18 o
  -4   1   3        1.23        1.38      0.17 o
  -3   1   3       32.01       30.12      0.52 o
  -2   1   3     4262.31     4105.93     38.09 o
  -1   1   3       86.96       80.81      0.83 o
   0   1   3      156.65      152.91      1.46 o
   1   1   3     2642.87     2577.21     44.99 o
   2   1   3      109.91      146.84      1.53 o
   3   1   3      365.80      341.16      3.94 o
   4   1   3        0.01        1.69      0.18 o
   5   1   3       68.25       65.10      1.11 o
   6   1   3       43.63       39.17      0.99 o
   7   1   3        8.82        6.95      0.71 o
   8   1   3        1.66        1.10      0.68 o
   9   1   3        1.99        1.66      0.52 o
  10   1   3       10.52        9.98      0.81 o
 -10   2   3       20.47       26.34      2.38 o
  -9   2   3        7.37        8.87      1.46 o
  -8   2   3       16.90       15.38      1.92 o
  -7   2   3       24.27       25.89      1.11 o
  -6   2   3       20.56       18.81      0.74 o
  -5   2   3        6.35        3.47      0.17 o
  -4   2   3      169.74      158.58      1.72 o
  -3   2   3       10.29       14.68      0.33 o
  -2   2   3     1928.81     1895.08     15.51 o
  -1   2   3     1064.73     1060.77      8.64 o
   0   2   3       48.75       44.65      0.63 o
   1   2   3      146.53      125.87      1.43 o
   2   2   3      104.60       86.17      1.07 o
   3   2   3       61.44       71.80      1.21 o
   4   2   3      737.39      750.28      8.36 o
   5   2   3        7.45        8.03      0.36 o
   6   2   3        2.09        1.50      0.29 o
   7   2   3        9.35        7.94      0.59 o
   8   2   3        0.29       -0.33      0.33 o
   9   2   3        0.48        0.12      0.52 o
  10   2   3        4.65        4.61      0.68 o
 -10   3   3        9.28        6.62      1.59 o
  -9   3   3        5.64        7.94      1.46 o
  -8   3   3        2.26        3.78      1.26 o
  -7   3   3       53.66       51.33      1.57 o
  -6   3   3      300.34      291.28      4.07 o
  -5   3   3       20.29       18.17      0.35 o
  -4   3   3        0.03        0.08      0.31 o
  -3   3   3       73.39       85.75      0.97 o
  -2   3   3     3093.89     3215.59     26.29 o
  -1   3   3     5645.95     5591.58     90.79 o
   0   3   3      624.18      622.59      5.52 o
   1   3   3      664.63      649.14      6.53 o
   2   3   3      137.70      115.84      1.44 o
   3   3   3       65.27       66.97      1.25 o
   4   3   3      216.93      242.98      3.02 o
   5   3   3      290.72      298.39      4.10 o
   6   3   3       69.30       63.28      1.11 o
   7   3   3        9.28        5.99      0.87 o
   8   3   3       22.77       20.20      0.89 o
   9   3   3        2.07        1.32      0.49 o
  10   3   3        0.65        0.73      0.52 o
 -10   4   3        0.64        0.26      1.19 o
  -9   4   3        2.50        1.72      1.19 o
  -8   4   3        4.00        2.81      0.93 o
  -7   4   3       14.60       18.44      1.49 o
  -6   4   3      156.60      159.79      2.60 o
  -5   4   3      158.70      153.42      2.12 o
  -4   4   3       24.89       19.40      0.38 o
  -3   4   3      130.55      144.91      1.59 o
  -2   4   3      182.00      191.95      1.88 o
  -1   4   3      159.47      147.55      1.68 o
   0   4   3     2425.41     2540.53     24.18 o
   1   4   3     1860.94     1801.49     17.95 o
   2   4   3      245.89      241.62      2.69 o
   3   4   3       96.54       88.50      1.20 o
   4   4   3        1.30        0.40      0.29 o
   5   4   3      400.96      369.23      4.47 o
   6   4   3      230.44      211.37      3.17 o
   7   4   3       63.76       61.95      2.93 o
   8   4   3       37.58       31.88      2.02 o
   9   4   3       18.54       18.03      1.61 o
  10   4   3       10.02       11.29      0.95 o
  -9   5   3        2.97        3.13      1.79 o
  -8   5   3        0.35        0.00      0.99 o
  -7   5   3        0.56        0.12      0.52 o
  -6   5   3        2.06        2.33      0.48 o
  -5   5   3       37.81       37.09      1.17 o
  -4   5   3        5.80        4.86      0.57 o
  -3   5   3       42.74       44.59      0.70 o
  -2   5   3       30.71       34.88      0.57 o
  -1   5   3       38.31       46.80      0.64 o
   0   5   3      658.81      666.58      6.31 o
   1   5   3        7.25        7.85      0.30 o
   2   5   3       21.64       24.78      0.68 o
   3   5   3      189.10      186.14      2.69 o
   4   5   3       28.57       31.23      0.67 o
   5   5   3      157.56      142.61      2.00 o
   6   5   3      216.08      201.69      2.77 o
   7   5   3      109.19      116.44      2.54 o
   8   5   3       59.74       63.16      1.83 o
   9   5   3        7.01        6.23      0.77 o
  10   5   3        1.04        0.46      0.60 o
  -9   6   3        8.16        6.04      1.39 o
  -8   6   3        0.45       -0.26      0.75 o
  -7   6   3       92.13       91.78      2.57 o
  -6   6   3       13.97       15.18      0.79 o
  -5   6   3       45.39       47.66      1.26 o
  -4   6   3       24.88       25.23      1.42 o
  -3   6   3       78.92       80.18      1.22 o
  -2   6   3        4.25        4.87      0.42 o
  -1   6   3        4.98        4.25      0.20 o
   0   6   3      227.74      236.43      2.51 o
   1   6   3      556.19      572.64      6.53 o
   2   6   3        0.02       -0.29      0.29 o
   3   6   3       12.88        9.13      0.40 o
   4   6   3      121.39      120.11      1.85 o
   5   6   3       13.21       16.03      0.55 o
   6   6   3      331.60      339.35      5.66 o
   7   6   3       33.14       29.05      1.22 o
   8   6   3      100.25       96.65      3.72 o
   9   6   3        0.23        0.49      0.62 o
  10   6   3        0.77       -0.07      0.70 o
  -8   7   3        5.69        5.64      1.12 o
  -7   7   3       21.32       24.86      1.85 o
  -6   7   3       79.17       85.83      2.20 o
  -5   7   3       15.73       14.27      1.05 o
  -4   7   3       58.30       53.14      1.81 o
  -3   7   3        1.49        0.77      0.26 o
  -2   7   3        6.50        5.68      0.34 o
  -1   7   3        0.34        0.37      0.19 o
   0   7   3       27.89       32.19      0.77 o
   1   7   3      556.27      586.58      5.75 o
   2   7   3        7.94        9.35      0.44 o
   3   7   3       12.75       11.19      0.91 o
   4   7   3       33.57       30.86      0.93 o
   5   7   3        0.09       -0.38      0.38 o
   6   7   3        3.87        6.39      0.69 o
   7   7   3       45.25       45.28      1.52 o
   8   7   3        0.48        1.11      0.60 o
   9   7   3        7.95        5.00      0.78 o
  10   7   3        1.20        1.43      0.85 o
  -8   8   3        3.95        3.53      1.08 o
  -7   8   3       12.99       14.07      1.39 o
  -6   8   3        9.26       11.58      0.96 o
  -5   8   3       76.86       82.08      2.27 o
  -4   8   3        0.00       -0.11      0.51 o
  -3   8   3        1.05        1.52      0.33 o
  -2   8   3       58.56       58.89      1.30 o
  -1   8   3        5.57        5.40      0.43 o
   0   8   3      501.46      495.70      5.61 o
   1   8   3      443.77      466.37      7.35 o
   2   8   3      296.07      278.37      3.53 o
   3   8   3       73.34       80.32      1.63 o
   4   8   3        0.17       -0.37      0.37 o
   5   8   3        0.26       -0.36      0.37 o
   6   8   3        8.44        7.50      0.76 o
   7   8   3       69.80       65.05      5.69 o
   8   8   3       54.41       58.33      1.88 o
   9   8   3        1.42        2.04      1.05 o
  -7   9   3        3.30        1.65      1.03 o
  -6   9   3       15.21       17.99      1.14 o
  -5   9   3        2.07        1.37      0.58 o
  -4   9   3        0.00        0.15      0.48 o
  -3   9   3        7.57        8.49      0.72 o
  -2   9   3        6.75        6.26      0.75 o
  -1   9   3       13.90       11.62      0.90 o
   0   9   3       63.33       62.09      2.02 o
   1   9   3      433.61      424.41      9.86 o
   2   9   3        0.69        1.34      0.35 o
   3   9   3      216.16      215.39      3.35 o
   4   9   3        4.45        4.77      0.56 o
   5   9   3        3.16        2.68      0.50 o
   6   9   3        1.66        1.35      0.60 o
   7   9   3        0.23        0.13      0.75 o
   8   9   3        8.42       12.69      1.01 o
   9   9   3        0.01       -0.79      0.88 o
  -6  10   3        3.98        2.58      0.90 o
  -5  10   3        4.66        4.86      0.72 o
  -4  10   3        0.52       -0.28      0.54 o
  -3  10   3        4.03        3.35      0.60 o
  -2  10   3        0.87       -0.21      0.50 o
  -1  10   3        1.68        4.04      0.76 o
   0  10   3       25.52       23.94      1.78 o
   1  10   3        0.59       -0.28      0.57 o
   2  10   3      425.72      423.63      5.88 o
   3  10   3        0.03       -0.42      0.42 o
   4  10   3       12.21       10.34      0.71 o
   5  10   3       18.09       18.63      1.08 o
   6  10   3        5.23        4.61      0.77 o
   7  10   3        6.36        6.51      0.88 o
   8  10   3        2.51        2.93      0.78 o
  -5  11   3        2.70        1.85      1.00 o
  -4  11   3       16.12       16.81      1.05 o
  -3  11   3        0.13       -0.53      0.53 o
  -2  11   3        2.14        2.32      0.64 o
  -1  11   3        7.11        6.20      0.82 o
   0  11   3        7.44        7.89      0.93 o
   1  11   3       14.26       14.18      1.01 o
   2  11   3        0.76        0.17      0.80 o
   3  11   3       15.93       17.81      1.01 o
   4  11   3        5.10        2.61      0.59 o
   5  11   3        1.87        0.90      0.63 o
   6  11   3        0.85        0.50      0.68 o
   7  11   3        8.63        9.02      1.30 o
  -4  12   3       16.96       19.09      1.37 o
  -3  12   3        5.44        3.92      0.77 o
  -2  12   3        0.71       -0.18      0.60 o
  -1  12   3       15.84       12.94      1.07 o
   0  12   3       31.82       32.22      1.76 o
   1  12   3       10.00        7.91      0.93 o
   2  12   3       10.19       12.30      2.09 o
   3  12   3        0.06        0.54      0.75 o
   4  12   3        9.80       10.53      0.82 o
   5  12   3        3.56        4.50      0.81 o
   6  12   3        3.36        3.67      1.11 o
  -2  13   3       19.01       22.43      1.44 o
  -1  13   3        6.28        7.47      1.30 o
   0  13   3        0.48        0.48      1.26 o
   1  13   3        0.36        0.18      0.74 o
   2  13   3        1.69        0.93      0.76 o
   3  13   3        7.92        8.30      1.27 o
   4  13   3       37.62       49.73      2.35 o
   5  13   3        0.60        1.06      1.72 o
   0  14   3        0.25       -0.79      1.59 o
   1  14   3        2.57        0.74      0.98 o
   2  14   3        1.08        0.53      1.02 o
  -4 -13   4        4.43        3.31      1.32 o
  -3 -13   4        1.13        2.51      1.19 o
  -2 -13   4        1.84        2.12      1.19 o
  -1 -13   4        0.01       -0.94      1.19 o
   0 -13   4        9.29        7.97      1.14 o
   1 -13   4       31.43       31.35      1.63 o
  -6 -12   4       13.49       17.74      1.99 o
  -5 -12   4        0.33        0.69      0.70 o
  -4 -12   4       14.23       12.99      1.21 o
  -3 -12   4        4.78        3.50      0.92 o
  -2 -12   4        1.71        2.54      0.70 o
  -1 -12   4        3.81        4.46      0.78 o
   0 -12   4        0.37        0.12      0.65 o
   1 -12   4       25.24       25.22      1.37 o
   2 -12   4       22.15       21.45      1.30 o
   3 -12   4        2.37        1.74      0.80 o
  -7 -11   4        5.62       10.32      1.72 o
  -6 -11   4        6.05        6.38      1.03 o
  -5 -11   4        5.42        3.86      0.65 o
  -4 -11   4        4.83        2.56      0.58 o
  -3 -11   4        3.62        3.85      0.68 o
  -2 -11   4       10.63        9.00      0.83 o
  -1 -11   4       16.60       18.00      1.28 o
   0 -11   4       14.96       15.40      1.13 o
   1 -11   4        1.30        0.17      0.59 o
   2 -11   4        3.05        2.19      0.65 o
   3 -11   4       13.88       13.16      0.98 o
   4 -11   4        3.23        1.90      0.76 o
   5 -11   4        0.77        1.30      0.95 o
  -8 -10   4        4.85        5.69      1.46 o
  -7 -10   4        0.01        1.45      0.99 o
  -6 -10   4        1.75        1.51      0.73 o
  -5 -10   4        4.24        5.27      0.66 o
  -4 -10   4       30.00       26.52      1.00 o
  -3 -10   4       18.01       16.76      0.83 o
  -2 -10   4       55.26       55.81      1.67 o
  -1 -10   4        1.09        0.09      0.52 o
   0 -10   4        0.30        0.86      0.54 o
   1 -10   4       57.64       54.99      1.71 o
   2 -10   4       12.46       11.72      0.86 o
   3 -10   4        0.63       -0.17      0.54 o
   4 -10   4        1.45        0.88      0.56 o
   5 -10   4        4.55        3.85      0.86 o
   6 -10   4       12.18       11.42      1.09 o
  -8  -9   4        0.22       -0.66      1.06 o
  -7  -9   4        4.23        5.68      0.89 o
  -6  -9   4       15.00       14.26      1.39 o
  -5  -9   4        1.97        0.50      0.51 o
  -4  -9   4       37.61       32.18      1.02 o
  -3  -9   4       29.13       27.16      0.96 o
  -2  -9   4       14.19       15.49      0.84 o
  -1  -9   4       87.31       83.53      2.03 o
   0  -9   4        2.73        2.55      0.60 o
   1  -9   4       65.20       68.56      1.89 o
   2  -9   4       91.39       92.51      2.03 o
   3  -9   4        6.24        5.20      0.82 o
   4  -9   4        0.27        0.67      0.56 o
   5  -9   4        0.45       -0.22      0.62 o
   6  -9   4        0.19        0.96      0.70 o
  -9  -8   4       14.27       19.72      2.12 o
  -8  -8   4       12.47       14.30      1.85 o
  -7  -8   4       12.96       12.27      1.02 o
  -6  -8   4       22.09       17.66      1.17 o
  -5  -8   4       21.08       19.25      0.91 o
  -4  -8   4      128.25      126.52      2.99 o
  -3  -8   4       12.06       12.26      0.64 o
  -2  -8   4       30.40       26.52      0.91 o
  -1  -8   4      299.54      297.77      4.18 o
   0  -8   4       17.22       18.52      0.93 o
   1  -8   4        6.01        4.79      0.64 o
   2  -8   4       25.67       27.41      1.03 o
   3  -8   4       93.89       95.28      2.30 o
   4  -8   4        0.02        0.03      0.51 o
   5  -8   4        7.24        7.69      0.82 o
   6  -8   4       12.87       12.29      1.01 o
   7  -8   4        0.34       -0.31      0.89 o
  -9  -7   4        0.66        0.00      1.19 o
  -8  -7   4       22.82       23.96      2.25 o
  -7  -7   4        1.23        0.79      0.93 o
  -6  -7   4        2.99        0.96      0.60 o
  -5  -7   4        8.21        7.28      0.52 o
  -4  -7   4       67.89       71.53      2.11 o
  -3  -7   4       87.03       77.91      1.79 o
  -2  -7   4       47.18       43.52      1.33 o
  -1  -7   4      273.01      265.77      3.36 o
   0  -7   4       17.60       18.32      0.60 o
   1  -7   4        1.28        1.16      0.25 o
   2  -7   4       34.19       34.05      0.87 o
   3  -7   4       22.18       20.32      0.70 o
   4  -7   4       10.05        8.57      0.75 o
   5  -7   4        1.91        1.81      0.56 o
   6  -7   4       55.20       59.14      1.83 o
   7  -7   4        0.19       -0.42      0.79 o
   8  -7   4        0.47       -0.33      0.84 o
 -10  -6   4        2.40        2.25      1.32 o
  -9  -6   4        0.12       -0.93      0.93 o
  -8  -6   4        2.54        2.91      1.06 o
  -7  -6   4       10.30        8.34      1.32 o
  -6  -6   4       21.35       19.93      0.93 o
  -5  -6   4       32.25       29.46      1.07 o
  -4  -6   4        6.44        5.77      0.40 o
  -3  -6   4      120.11      118.93      1.60 o
  -2  -6   4      272.09      302.53      3.11 o
  -1  -6   4       22.80       20.09      0.66 o
   0  -6   4        4.50        4.82      0.29 o
   1  -6   4       17.05       18.50      0.46 o
   2  -6   4       34.71       37.95      0.76 o
   3  -6   4        1.49        1.65      0.31 o
   4  -6   4       22.69       18.75      1.30 o
   5  -6   4        0.06       -0.47      0.47 o
   6  -6   4       80.24       78.78      2.04 o
   7  -6   4        8.74        8.73      1.17 o
   8  -6   4        1.59        2.75      0.98 o
 -10  -5   4        9.32        7.68      1.59 o
  -9  -5   4        0.98       -0.26      0.93 o
  -8  -5   4       71.52       69.09      3.31 o
  -6  -5   4      208.58      207.52      2.76 o
  -5  -5   4      175.20      161.79      1.74 o
  -4  -5   4       76.96       77.47      1.12 o
  -3  -5   4       27.09       26.53      0.54 o
  -2  -5   4      125.44      131.54      1.52 o
  -1  -5   4      149.36      158.33      1.99 o
   0  -5   4        3.65        6.52      0.25 o
   1  -5   4      470.90      509.78      4.96 o
   2  -5   4        2.70        3.29      0.17 o
   3  -5   4       14.80       14.75      0.40 o
   4  -5   4      107.06      106.23      1.86 o
   5  -5   4        0.79        0.30      0.51 o
   6  -5   4       66.79       69.95      1.81 o
   7  -5   4       23.69       24.77      1.64 o
   8  -5   4        0.03        0.00      0.84 o
   9  -5   4        0.72        1.19      1.03 o
 -10  -4   4        3.45        3.84      1.32 o
  -9  -4   4        0.46       -0.93      0.93 o
  -8  -4   4       25.56       25.02      1.99 o
  -7  -4   4       45.33       45.63      2.38 o
  -6  -4   4        3.74        3.39      0.31 o
  -5  -4   4      339.92      314.04      3.21 o
  -4  -4   4        7.81        9.29      0.31 o
  -3  -4   4       26.40       24.02      0.48 o
  -2  -4   4      221.67      220.33      2.28 o
  -1  -4   4      762.89      794.67      7.44 o
   0  -4   4       51.55       43.10      0.63 o
   1  -4   4      123.13      129.25      1.44 o
   2  -4   4      209.21      200.47      2.12 o
   3  -4   4       64.01       62.13      0.80 o
   4  -4   4       13.56       13.60      0.45 o
   5  -4   4        0.48        0.64      0.71 o
   6  -4   4        0.47        0.17      0.70 o
   7  -4   4        0.23        1.26      0.84 o
   8  -4   4       25.80       27.22      1.73 o
   9  -4   4       14.25       14.11      1.40 o
 -10  -3   4        0.11       -0.79      1.06 o
  -9  -3   4       25.56       22.10      1.99 o
  -8  -3   4       10.08        9.22      0.68 o
  -7  -3   4        8.04        8.61      0.69 o
  -6  -3   4      100.88      101.92      1.43 o
  -5  -3   4        2.33        2.75      0.26 o
  -4  -3   4       65.73       57.78      0.80 o
  -3  -3   4        0.55        1.26      0.14 o
  -2  -3   4      171.06      156.12      1.80 o
  -1  -3   4      162.32      177.11      1.98 o
   0  -3   4      155.06      153.50      1.63 o
   1  -3   4     1536.48     1597.52     13.81 o
   2  -3   4     1157.86     1147.85     10.10 o
   3  -3   4       79.41       69.18      0.79 o
   4  -3   4       53.46       56.02      0.91 o
   5  -3   4        5.10        5.44      0.35 o
   6  -3   4       35.95       33.18      1.64 o
   7  -3   4       46.96       44.63      1.49 o
   8  -3   4        4.35        3.55      0.66 o
   9  -3   4        2.28        2.16      0.70 o
  10  -3   4        6.49        6.62      1.72 o
 -10  -2   4        2.73        1.99      1.19 o
  -9  -2   4        0.07        1.06      0.93 o
  -8  -2   4       14.90       14.39      0.67 o
  -7  -2   4       63.27       62.48      1.20 o
  -6  -2   4       27.32       33.32      0.68 o
  -5  -2   4        3.12        2.55      0.20 o
  -4  -2   4       18.02       25.83      0.47 o
  -3  -2   4      250.87      265.55      2.62 o
  -2  -2   4      124.04      112.26      1.19 o
  -1  -2   4        0.94        1.39      0.13 o
   0  -2   4       64.96       80.55      1.01 o
   1  -2   4     1710.44     1895.75     17.62 o
   2  -2   4      332.37      334.24      2.91 o
   3  -2   4       47.52       43.76      0.58 o
   4  -2   4       14.04       12.93      0.39 o
   5  -2   4       16.40       20.35      0.51 o
   6  -2   4        2.03        2.56      0.59 o
   7  -2   4        6.05        5.10      0.73 o
   8  -2   4       12.65       13.82      1.57 o
   9  -2   4       11.69       11.30      1.17 o
  10  -2   4        8.49        7.74      0.91 o
 -10  -1   4        1.95        3.97      1.19 o
  -9  -1   4        4.53        4.80      0.52 o
  -8  -1   4       40.81       41.93      1.43 o
  -7  -1   4       16.05       12.37      0.76 o
  -6  -1   4      121.99      129.44      2.12 o
  -5  -1   4       89.46       89.06      1.22 o
  -4  -1   4       37.36       41.84      0.69 o
  -3  -1   4      137.39      153.67      1.86 o
  -2  -1   4      201.23      196.42      2.09 o
  -1  -1   4        0.17        0.14      0.11 o
   0  -1   4      136.74      134.42      1.33 o
   1  -1   4        6.58        9.76      0.25 o
   2  -1   4      533.07      471.56      4.40 o
   3  -1   4      399.81      370.48      3.41 o
   4  -1   4        0.00        0.28      0.36 o
   5  -1   4        4.12        3.41      0.19 o
   6  -1   4       17.22       20.64      0.99 o
   7  -1   4       31.14       27.61      1.18 o
   8  -1   4       14.44       12.64      1.14 o
   9  -1   4       30.59       35.39      1.74 o
  10  -1   4        1.48        1.50      0.68 o
  -9   0   4        1.38        1.32      0.53 o
  -8   0   4        8.09        9.10      0.74 o
  -7   0   4       34.08       29.15      0.94 o
  -6   0   4       57.07       60.18      1.30 o
  -5   0   4       71.60       74.35      1.06 o
  -4   0   4        4.77        6.50      0.30 o
  -3   0   4       60.67       65.24      1.04 o
  -2   0   4      101.12      102.42      1.14 o
  -1   0   4       35.03       30.87      0.46 o
   0   0   4     1599.01     1612.97     14.10 o
   1   0   4     1187.67     1178.87      9.70 o
   2   0   4      648.30      672.42      5.91 o
   3   0   4      810.55      856.98      8.02 o
   4   0   4      507.76      562.65      5.84 o
   5   0   4       51.94       44.69      0.71 o
   6   0   4      141.55      148.67      2.40 o
   7   0   4        0.35        0.01      0.31 o
   8   0   4        0.58       -0.30      0.50 o
   9   0   4        0.69        0.52      0.46 o
  10   0   4        4.88        4.55      0.76 o
 -10   1   4       11.33       14.23      1.92 o
  -9   1   4        0.10        0.79      0.93 o
  -8   1   4        1.82        3.78      0.56 o
  -7   1   4       13.62       13.06      1.04 o
  -6   1   4        1.91        0.92      0.40 o
  -5   1   4      163.04      167.83      2.19 o
  -4   1   4      453.66      485.47      5.17 o
  -3   1   4        7.42        9.93      0.46 o
  -2   1   4      235.00      241.09      2.67 o
  -1   1   4        3.87        3.62      0.20 o
   0   1   4      392.44      370.10      3.38 o
   1   1   4       16.35       19.98      0.39 o
   2   1   4       10.80        9.51      0.26 o
   3   1   4        0.40        0.28      0.15 o
   4   1   4       66.27       92.16      1.25 o
   5   1   4      181.14      182.41      2.41 o
   6   1   4        0.22        0.61      0.23 o
   7   1   4       13.72       13.94      1.05 o
   8   1   4       19.65       19.76      1.03 o
   9   1   4        0.06        0.26      0.50 o
  10   1   4        1.67        0.41      0.50 o
 -10   2   4        0.29        0.40      1.06 o
  -9   2   4       23.13       26.60      2.25 o
  -8   2   4        0.25       -0.60      0.60 o
  -7   2   4       62.97       66.52      1.71 o
  -6   2   4        9.05       10.84      0.54 o
  -5   2   4       29.94       24.12      0.48 o
  -4   2   4      275.71      269.94      2.77 o
  -3   2   4       54.45       45.92      0.64 o
  -2   2   4        1.75        0.48      0.12 o
  -1   2   4       19.34       22.25      0.38 o
   0   2   4        0.76        5.29      0.53 o
   1   2   4       85.01       77.94      0.94 o
   2   2   4     1362.30     1369.05     15.01 o
   3   2   4        1.15        1.19      0.23 o
   4   2   4       31.08       25.46      0.57 o
   5   2   4      149.39      162.73      2.03 o
   6   2   4       93.95       88.44      1.33 o
   7   2   4       33.16       27.27      0.95 o
   8   2   4        7.78        8.41      0.88 o
   9   2   4        0.09       -0.16      0.43 o
  10   2   4        0.32       -0.23      0.51 o
 -10   3   4        0.53        1.32      1.32 o
  -9   3   4        3.12        3.97      1.32 o
  -8   3   4        7.17        8.77      1.72 o
  -7   3   4       23.32       24.21      1.59 o
  -6   3   4       31.47       29.87      0.93 o
  -5   3   4        0.45        0.29      0.23 o
  -4   3   4        2.22        3.28      0.48 o
  -3   3   4     1484.57     1520.62     13.22 o
  -2   3   4       28.72       31.62      0.47 o
  -1   3   4      232.08      235.86      2.14 o
   0   3   4       72.14       89.28      1.00 o
   1   3   4      953.22      964.78      8.96 o
   2   3   4      566.17      561.48      5.34 o
   3   3   4       17.65       16.05      0.56 o
   4   3   4      234.67      231.10      2.92 o
   5   3   4        0.01        0.03      0.23 o
   6   3   4       44.02       41.31      0.84 o
   7   3   4       14.88       16.85      1.03 o
   8   3   4        2.18        2.98      0.61 o
   9   3   4        0.42       -0.37      0.48 o
  10   3   4        5.53        6.17      0.86 o
  -9   4   4        0.09       -0.93      0.93 o
  -8   4   4        4.68        3.24      0.69 o
  -7   4   4        2.27        2.22      0.56 o
  -6   4   4       94.30      103.31      1.94 o
  -5   4   4      204.54      209.50      2.74 o
  -4   4   4       11.49       12.20      0.38 o
  -3   4   4     1211.56     1221.69     10.70 o
  -2   4   4      560.41      636.63      5.70 o
  -1   4   4      973.40     1031.69      9.61 o
   0   4   4        0.32        0.47      0.12 o
   1   4   4      125.62      142.86      1.50 o
   2   4   4      527.71      550.44      5.28 o
   3   4   4       24.02       27.81      0.67 o
   4   4   4      158.55      159.56      2.46 o
   5   4   4       75.62       70.70      1.26 o
   6   4   4       29.99       32.75      0.85 o
   7   4   4       76.22       76.00      2.99 o
   8   4   4       14.14       14.90      0.94 o
   9   4   4        1.34        1.14      0.62 o
  10   4   4        3.19        2.67      0.73 o
  -9   5   4        0.22        0.53      1.06 o
  -8   5   4        6.71        6.96      1.33 o
  -7   5   4        5.70        3.43      0.66 o
  -6   5   4        7.34        7.07      0.61 o
  -5   5   4       85.01       84.02      1.68 o
  -4   5   4        2.63        3.25      0.27 o
  -3   5   4      223.79      229.80      2.45 o
  -2   5   4      112.13      110.00      1.17 o
  -1   5   4       83.53      102.27      1.27 o
   0   5   4      280.94      303.50      2.74 o
   1   5   4       52.37       45.00      0.66 o
   2   5   4       40.44       45.78      0.81 o
   3   5   4       33.02       39.44      0.97 o
   4   5   4       57.09       55.98      0.97 o
   5   5   4        0.14        0.86      0.34 o
   6   5   4      250.55      258.03      3.43 o
   7   5   4      130.56      121.62      2.65 o
   8   5   4        2.36        1.60      0.60 o
   9   5   4        0.11        0.59      0.59 o
  10   5   4        0.72        0.50      0.62 o
  -9   6   4        0.04       -0.24      0.89 o
  -8   6   4        8.22        8.41      0.91 o
  -7   6   4        2.00        3.00      0.69 o
  -6   6   4       18.92       21.77      0.94 o
  -5   6   4       12.61       12.34      0.69 o
  -4   6   4      174.18      176.42      2.48 o
  -3   6   4       70.57       76.07      1.20 o
  -2   6   4      280.19      282.72      3.28 o
  -1   6   4      371.00      408.32      3.83 o
   0   6   4       83.30       86.52      1.06 o
   1   6   4      145.78      154.09      1.80 o
   2   6   4        6.28        3.71      0.31 o
   3   6   4      110.17      102.53      1.47 o
   4   6   4      205.00      194.73      2.73 o
   5   6   4        0.39        0.91      0.32 o
   6   6   4       46.56       46.16      1.82 o
   7   6   4       10.68        9.30      0.81 o
   8   6   4       20.03       18.33      1.20 o
   9   6   4       11.37        9.74      1.14 o
  10   6   4        0.71        0.48      0.62 o
  -8   7   4        2.70        3.32      1.02 o
  -7   7   4        0.30       -0.37      0.70 o
  -6   7   4        4.67        4.53      0.71 o
  -5   7   4       74.40       76.38      1.69 o
  -4   7   4        0.43        0.36      0.48 o
  -3   7   4        2.75        5.50      0.37 o
  -2   7   4       70.36       66.32      1.05 o
  -1   7   4       23.23       26.92      0.51 o
   0   7   4       90.15       84.38      1.31 o
   1   7   4        3.49        3.81      0.33 o
   2   7   4      117.68      119.84      1.70 o
   3   7   4        2.24        1.95      0.39 o
   4   7   4      227.98      217.13      3.24 o
   5   7   4       26.49       23.71      0.88 o
   6   7   4        2.80        4.95      0.84 o
   7   7   4        6.89        7.54      0.76 o
   8   7   4       31.15       32.15      1.39 o
   9   7   4        0.20       -0.27      0.54 o
  -8   8   4        3.05        5.07      1.85 o
  -7   8   4        0.04       -0.43      0.86 o
  -6   8   4        0.87        0.91      0.65 o
  -5   8   4        1.85        1.60      0.65 o
  -4   8   4      114.90      102.23      2.08 o
  -3   8   4        1.53        1.00      0.34 o
  -2   8   4       18.38       14.95      0.77 o
  -1   8   4        0.07        0.36      0.31 o
   0   8   4       38.21       41.38      1.32 o
   1   8   4      516.35      513.86      6.06 o
   2   8   4       19.51       21.53      0.74 o
   3   8   4      176.20      187.24      2.96 o
   4   8   4      198.32      191.98      3.03 o
   5   8   4       19.99       22.57      0.91 o
   6   8   4        0.97        2.44      0.60 o
   7   8   4        1.05        0.66      0.75 o
   8   8   4        9.75       10.80      0.97 o
   9   8   4        7.55        5.99      0.86 o
  -7   9   4        0.05        0.36      0.89 o
  -6   9   4       10.66       13.96      1.06 o
  -5   9   4        6.85        7.43      0.75 o
  -4   9   4        6.75        5.85      0.67 o
  -3   9   4       26.19       25.34      1.05 o
  -2   9   4        0.62       -0.13      0.50 o
  -1   9   4        8.34        8.61      1.15 o
   0   9   4        1.93        0.07      0.51 o
   1   9   4        0.18       -0.33      0.33 o
   2   9   4       43.49       47.08      1.10 o
   3   9   4        4.10        3.20      0.52 o
   4   9   4       40.72       38.06      1.19 o
   5   9   4       49.67       46.12      1.30 o
   6   9   4        9.33       10.66      0.91 o
   7   9   4        3.32        5.85      1.02 o
   8   9   4        7.48       10.18      0.97 o
   9   9   4       19.92       25.21      2.95 o
  -6  10   4       18.48       20.24      1.16 o
  -5  10   4        5.30        6.19      1.14 o
  -4  10   4        0.08       -0.24      0.56 o
  -3  10   4        0.01        0.12      0.54 o
  -2  10   4       25.10       26.20      1.12 o
  -1  10   4        0.31        0.30      0.62 o
   0  10   4        4.40        5.25      0.73 o
   1  10   4        2.48        1.01      0.74 o
   2  10   4        3.58        3.64      0.57 o
   3  10   4        7.33        9.33      0.68 o
   4  10   4        3.51        5.25      0.61 o
   5  10   4        0.75        0.30      0.57 o
   6  10   4        4.89        7.17      0.83 o
   7  10   4       17.34       18.45      1.19 o
   8  10   4       31.40       42.46      2.28 o
  -5  11   4        0.31        0.06      0.64 o
  -4  11   4        0.98        0.27      0.61 o
  -3  11   4       11.01        6.49      0.77 o
  -2  11   4        0.09        0.47      0.56 o
  -1  11   4        0.93        0.77      0.69 o
   0  11   4        0.12       -0.60      0.60 o
   1  11   4       12.24       14.19      1.01 o
   2  11   4       25.67       28.53      1.34 o
   3  11   4        0.02        0.27      0.50 o
   4  11   4        0.10       -0.46      0.46 o
   5  11   4       11.21       14.42      1.21 o
   6  11   4        5.89        6.88      0.88 o
   7  11   4        4.92        3.71      1.12 o
  -4  12   4        0.13       -0.09      0.76 o
  -3  12   4        5.88        4.87      0.82 o
  -2  12   4        7.23        4.92      0.87 o
  -1  12   4        2.12        1.86      0.76 o
   0  12   4        0.00        0.08      1.21 o
   1  12   4       19.17       18.24      1.16 o
   2  12   4        0.16        0.46      0.63 o
   3  12   4        1.48        1.44      0.71 o
   4  12   4        0.65        0.67      0.90 o
   5  12   4        6.59        7.12      1.14 o
   6  12   4        0.00       -0.92      0.92 o
  -2  13   4        1.57        2.02      0.98 o
  -1  13   4        0.16       -0.22      0.89 o
   0  13   4        1.69        0.15      0.76 o
   1  13   4        0.44        0.60      0.83 o
   2  13   4       29.78       31.44      1.57 o
   3  13   4        6.74        9.51      1.30 o
   4  13   4        0.29       -0.11      0.92 o
   5  13   4        1.61       -0.93      1.59 o
  -3 -13   5        0.64       -0.66      1.06 o
  -2 -13   5        0.01        1.19      1.19 o
  -1 -13   5        0.82        0.40      1.19 o
   0 -13   5       12.51       15.88      1.99 o
  -5 -12   5       23.37       32.14      1.64 o
  -4 -12   5        0.70        1.39      0.75 o
  -3 -12   5        0.12       -0.53      0.75 o
  -2 -12   5        9.31        7.20      1.19 o
  -1 -12   5        9.53        7.63      1.05 o
   0 -12   5        6.34        8.12      0.95 o
   1 -12   5        1.77        2.51      0.78 o
   2 -12   5        7.15        9.29      1.38 o
   3 -12   5       10.70        9.35      1.11 o
  -6 -11   5        0.06        0.86      0.75 o
  -5 -11   5       10.38       13.25      0.88 o
  -4 -11   5       18.18       17.45      1.21 o
  -3 -11   5        4.58        4.20      0.84 o
  -2 -11   5        0.83       -0.60      1.39 o
  -1 -11   5        9.77       12.84      0.93 o
   0 -11   5        3.13        2.52      0.68 o
   1 -11   5        2.38        0.67      0.65 o
   2 -11   5        0.11       -0.29      0.55 o
   3 -11   5        9.27       10.36      0.93 o
   4 -11   5        2.50        2.16      1.27 o
  -7 -10   5        1.70        2.18      0.84 o
  -6 -10   5        2.33        4.57      0.84 o
  -5 -10   5        9.49        9.79      1.03 o
  -4 -10   5       23.72       24.10      1.12 o
  -3 -10   5        8.72        5.96      0.91 o
  -2 -10   5        0.45       -0.48      0.48 o
  -1 -10   5        6.15        5.15      0.70 o
   0 -10   5        0.60        0.65      0.56 o
   1 -10   5        1.99        2.47      0.65 o
   2 -10   5       34.31       31.68      1.24 o
   3 -10   5        1.65        0.95      0.56 o
   4 -10   5        0.54        1.36      0.62 o
   5 -10   5        0.84        0.54      0.81 o
  -8  -9   5       10.67       12.97      1.72 o
  -7  -9   5        0.03        0.76      0.70 o
  -6  -9   5        1.05        0.61      0.64 o
  -5  -9   5       15.47       14.33      0.84 o
  -4  -9   5        1.15        1.03      0.51 o
  -3  -9   5       53.64       50.18      1.45 o
  -2  -9   5        1.12        1.46      0.41 o
  -1  -9   5       10.44        8.39      0.74 o
   0  -9   5        7.74        8.18      0.76 o
   1  -9   5       10.37       10.55      1.49 o
   2  -9   5       45.13       47.86      1.43 o
   3  -9   5        4.78        4.32      0.66 o
   4  -9   5        4.76        4.14      0.74 o
   5  -9   5        2.08        2.13      0.72 o
   6  -9   5        1.98        1.22      0.67 o
  -9  -8   5        0.05        0.79      1.19 o
  -8  -8   5        1.40        0.66      1.19 o
  -7  -8   5        9.72       13.11      2.25 o
  -6  -8   5        2.63        2.14      0.79 o
  -5  -8   5       56.02       57.77      1.57 o
  -4  -8   5        9.59        7.70      0.66 o
  -3  -8   5      383.23      356.33      5.20 o
  -2  -8   5       29.90       29.95      1.06 o
  -1  -8   5       10.70       10.07      0.56 o
   0  -8   5        0.89        0.99      0.37 o
   1  -8   5       16.56       17.98      0.97 o
   2  -8   5        4.79        6.19      0.60 o
   3  -8   5        6.11        5.99      0.70 o
   4  -8   5        2.69        1.36      0.62 o
   5  -8   5        0.92        0.54      0.56 o
   6  -8   5        0.04       -0.39      0.63 o
   7  -8   5        8.72        7.45      1.31 o
  -9  -7   5        7.92        6.09      1.46 o
  -8  -7   5        0.83        0.66      1.06 o
  -7  -7   5       15.07       14.69      1.59 o
  -6  -7   5        3.56        4.46      0.70 o
  -5  -7   5        1.23        0.40      0.40 o
  -4  -7   5        0.14       -0.40      0.40 o
  -3  -7   5      252.61      242.78      4.07 o
  -2  -7   5      313.62      297.92      4.10 o
  -1  -7   5      132.77      131.65      3.39 o
   0  -7   5       28.44       28.30      0.81 o
   1  -7   5       30.76       31.02      0.93 o
   2  -7   5       40.03       37.79      1.07 o
   3  -7   5       25.47       28.07      1.05 o
   4  -7   5        6.70        5.87      0.70 o
   5  -7   5        8.16        7.29      0.74 o
   6  -7   5       16.65       15.38      1.04 o
   7  -7   5        9.09        9.82      1.35 o
   8  -7   5        3.91        4.50      1.22 o
  -9  -6   5        0.35        0.93      1.19 o
  -8  -6   5        1.34        0.26      0.93 o
  -7  -6   5        3.85        1.59      1.06 o
  -6  -6   5       50.05       45.81      1.71 o
  -5  -6   5       18.45       16.12      0.74 o
  -4  -6   5        0.47       -0.35      0.35 o
  -3  -6   5      376.49      373.14      5.31 o
  -2  -6   5      324.89      324.70      3.58 o
  -1  -6   5       76.26       79.90      1.08 o
   0  -6   5      318.35      333.73      4.29 o
   1  -6   5        6.38        6.82      0.32 o
   2  -6   5       95.50       93.07      1.39 o
   3  -6   5       36.50       36.54      1.02 o
   4  -6   5        8.75        7.63      0.72 o
   5  -6   5       38.53       37.18      1.36 o
   6  -6   5        2.28        2.95      0.67 o
   7  -6   5        0.97       -0.06      1.72 o
   8  -6   5        3.15        2.57      0.98 o
 -10  -5   5        1.42        0.66      1.19 o
  -9  -5   5        3.65        3.97      1.32 o
  -8  -5   5        3.45        3.18      1.19 o
  -7  -5   5      100.43       93.05      3.84 o
  -6  -5   5        0.06       -0.03      0.60 o
  -5  -5   5       63.08       60.58      1.16 o
  -4  -5   5      166.24      169.40      1.78 o
  -3  -5   5      135.64      129.38      1.53 o
  -2  -5   5       13.13       10.77      0.41 o
  -1  -5   5       83.90       86.99      1.10 o
   0  -5   5       83.84       83.48      1.19 o
   1  -5   5        2.70        4.23      0.25 o
   2  -5   5      123.65      130.25      1.79 o
   3  -5   5      167.62      165.18      2.09 o
   4  -5   5        3.83        3.26      0.55 o
   5  -5   5      342.00      343.95      5.61 o
   6  -5   5        0.00        0.42      0.54 o
   7  -5   5        3.92        4.75      1.19 o
   8  -5   5        9.74       10.00      1.26 o
   9  -5   5        3.11        2.58      1.03 o
 -10  -4   5        1.74       -0.26      1.06 o
  -9  -4   5        0.02       -0.66      0.93 o
  -8  -4   5       33.98       31.90      2.25 o
  -7  -4   5        5.86        7.21      1.19 o
  -6  -4   5       56.81       53.13      1.28 o
  -5  -4   5        0.31        1.06      0.21 o
  -4  -4   5        1.82        1.37      0.19 o
  -3  -4   5      148.63      120.86      1.42 o
  -2  -4   5       25.26       27.61      0.51 o
  -1  -4   5        1.55        2.94      0.19 o
   0  -4   5      222.11      249.93      2.41 o
   1  -4   5      211.75      207.12      2.20 o
   2  -4   5       21.13       23.29      0.44 o
   3  -4   5       84.90       83.91      1.28 o
   4  -4   5        3.96        4.89      0.47 o
   5  -4   5      141.79      144.24      3.97 o
   6  -4   5        7.27        5.69      0.94 o
   7  -4   5        0.46       -0.33      0.75 o
   8  -4   5        1.40        0.21      0.99 o
   9  -4   5        0.44        0.41      1.59 o
 -10  -3   5        2.22        1.99      1.32 o
  -9  -3   5        3.90        1.85      1.19 o
  -8  -3   5       43.23       43.97      1.92 o
  -7  -3   5        3.77        1.39      0.66 o
  -6  -3   5       82.02       75.63      1.64 o
  -5  -3   5      135.26      125.73      1.62 o
  -4  -3   5      108.30      106.29      1.25 o
  -3  -3   5        1.50        2.54      0.21 o
  -2  -3   5      181.98      189.35      2.13 o
  -1  -3   5      112.43      119.41      1.35 o
   0  -3   5     2350.32     2590.15     26.11 o
   1  -3   5      152.49      155.15      1.69 o
   2  -3   5      217.79      221.21      2.06 o
   3  -3   5      198.50      194.95      1.87 o
   4  -3   5      128.36      119.12      1.26 o
   5  -3   5        0.11        0.16      0.29 o
   6  -3   5       31.13       29.74      1.22 o
   7  -3   5        7.12        7.18      0.78 o
   8  -3   5        0.14        0.00      0.54 o
   9  -3   5        0.34       -0.37      0.57 o
 -10  -2   5        1.00        0.79      1.19 o
  -9  -2   5        2.23        0.93      0.93 o
  -8  -2   5        0.06       -0.05      0.60 o
  -7  -2   5        3.12        5.26      0.41 o
  -6  -2   5        0.64        0.89      0.21 o
  -5  -2   5       65.91       67.55      1.08 o
  -4  -2   5       50.63       42.15      0.78 o
  -3  -2   5       19.30       21.58      0.38 o
  -2  -2   5      296.36      299.33      3.27 o
  -1  -2   5      412.61      454.71      4.41 o
   0  -2   5     1563.33     1686.19     18.63 o
   1  -2   5      344.24      341.15      2.99 o
   2  -2   5      190.09      171.98      1.74 o
   3  -2   5      805.72      813.49      7.19 o
   4  -2   5      182.14      192.37      1.84 o
   5  -2   5       37.58       36.05      0.74 o
   6  -2   5       30.49       27.15      0.92 o
   7  -2   5       18.82       15.23      1.15 o
   8  -2   5        2.33        1.40      0.60 o
   9  -2   5        1.19        0.49      0.71 o
  10  -2   5        0.02       -0.19      0.58 o
 -10  -1   5        0.79        1.72      1.19 o
  -9  -1   5        1.22        0.93      0.93 o
  -8  -1   5       56.46       50.00      2.32 o
  -7  -1   5       14.69       14.12      0.67 o
  -6  -1   5        5.12        3.53      0.43 o
  -5  -1   5        0.97        0.25      0.16 o
  -4  -1   5       68.69       82.39      1.50 o
  -3  -1   5      119.87      110.40      1.26 o
  -2  -1   5       97.30       94.67      1.20 o
  -1  -1   5     4158.16     4277.14     43.08 o
   0  -1   5        0.30        2.34      0.11 o
   1  -1   5      277.36      292.40      2.76 o
   2  -1   5      345.89      348.59      3.47 o
   3  -1   5      128.79      131.79      1.41 o
   4  -1   5       12.08       15.26      0.41 o
   5  -1   5       26.11       23.92      0.50 o
   6  -1   5        9.59       10.22      0.53 o
   7  -1   5        0.47        0.07      0.40 o
   8  -1   5       21.68       19.32      1.44 o
   9  -1   5        5.96        5.95      0.74 o
  10  -1   5        1.04        2.19      0.92 o
  -9   0   5        0.86        0.48      0.93 o
  -8   0   5        0.01        0.05      0.52 o
  -7   0   5        0.01        0.77      0.54 o
  -6   0   5        0.00       -0.11      0.37 o
  -5   0   5       35.93       36.04      0.77 o
  -4   0   5      115.78      136.01      1.71 o
  -3   0   5        2.75        6.14      0.48 o
  -2   0   5        0.30        0.26      0.12 o
  -1   0   5        0.48        0.74      0.13 o
   0   0   5      224.74      232.01      2.21 o
   1   0   5      360.42      327.03      2.86 o
   2   0   5      358.24      340.57      3.14 o
   3   0   5       53.41       54.01      0.69 o
   4   0   5      144.71      153.10      1.64 o
   5   0   5        2.32        2.43      0.20 o
   6   0   5       16.63       22.26      0.76 o
   7   0   5        9.09        6.96      0.57 o
   8   0   5        2.63        3.44      0.52 o
   9   0   5       12.30       12.44      0.97 o
  10   0   5        0.38        1.03      0.60 o
  -9   1   5        0.28       -0.93      0.93 o
  -8   1   5        8.86        8.87      0.76 o
  -7   1   5       21.91       22.43      1.02 o
  -6   1   5        0.48       -0.01      0.28 o
  -5   1   5      131.00      126.40      1.65 o
  -4   1   5       92.62       92.40      1.26 o
  -3   1   5      373.47      401.10      4.72 o
  -2   1   5        1.23        2.32      0.28 o
  -1   1   5      856.68      866.16      8.33 o
   0   1   5      742.35      760.29      6.80 o
   1   1   5       10.69       14.71      0.40 o
   2   1   5      239.42      231.11      2.38 o
   3   1   5       56.47       58.54      0.73 o
   4   1   5      189.93      209.30      2.32 o
   5   1   5       40.48       42.67      0.82 o
   6   1   5      112.21      106.27      1.68 o
   7   1   5       23.20       22.52      0.87 o
   8   1   5        2.30        2.19      0.47 o
   9   1   5        0.00       -0.16      0.46 o
  10   1   5        0.48        1.26      0.62 o
  -9   2   5        0.12        1.53      0.83 o
  -8   2   5        0.91        2.08      1.32 o
  -7   2   5       41.82       42.61      2.19 o
  -6   2   5        8.74       10.29      0.73 o
  -5   2   5       41.41       40.37      0.73 o
  -4   2   5       28.74       32.04      0.65 o
  -3   2   5      296.98      277.15      2.83 o
  -2   2   5       92.80      104.52      1.14 o
  -1   2   5      165.32      182.93      2.12 o
   0   2   5      268.75      282.20      2.50 o
   1   2   5      393.87      417.81      4.48 o
   2   2   5        8.43        6.94      0.29 o
   3   2   5      734.46      766.11      7.85 o
   4   2   5       24.81       27.43      0.58 o
   5   2   5        0.00       -0.11      0.16 o
   6   2   5        5.99        6.22      0.38 o
   7   2   5       18.32       15.94      0.78 o
   8   2   5        2.22        2.79      0.51 o
   9   2   5        0.29        0.39      0.47 o
  10   2   5        0.11        0.05      0.52 o
  -9   3   5       19.59       22.52      1.59 o
  -8   3   5        1.69        2.45      0.86 o
  -7   3   5        3.24        4.09      0.79 o
  -6   3   5      106.82       94.90      1.75 o
  -5   3   5      107.96      101.87      1.57 o
  -4   3   5       52.78       49.36      0.72 o
  -3   3   5      235.57      218.84      2.17 o
  -2   3   5      181.62      170.22      1.54 o
  -1   3   5       15.83       14.82      0.31 o
   0   3   5      302.69      343.02      3.20 o
   1   3   5       77.45       80.01      0.94 o
   2   3   5       34.12       40.72      0.71 o
   3   3   5      150.22      177.95      2.35 o
   4   3   5      315.74      325.31      4.00 o
   5   3   5       13.31       14.97      0.56 o
   6   3   5        7.64        6.29      0.50 o
   7   3   5        7.20        6.22      0.59 o
   8   3   5        8.68       10.44      0.71 o
   9   3   5        0.30       -0.22      0.50 o
  10   3   5        0.63        1.80      0.67 o
  -9   4   5        3.08        3.71      0.94 o
  -8   4   5        2.28        1.85      0.84 o
  -7   4   5       15.03       13.29      1.14 o
  -6   4   5       66.52       68.45      1.52 o
  -5   4   5        0.14       -0.13      0.38 o
  -4   4   5       15.07       18.46      0.45 o
  -3   4   5      117.54      122.11      1.29 o
  -2   4   5      623.41      634.91      5.13 o
  -1   4   5       86.63       86.66      1.04 o
   0   4   5       58.45       68.37      0.87 o
   1   4   5      221.21      221.14      2.20 o
   2   4   5       38.98       32.89      0.66 o
   3   4   5       39.77       44.15      0.80 o
   4   4   5       35.08       40.57      1.02 o
   5   4   5       15.07       14.95      0.57 o
   6   4   5        2.69        1.34      0.35 o
   7   4   5      116.39      122.63      2.85 o
   8   4   5        2.05        2.03      0.60 o
   9   4   5       37.55       42.69      1.57 o
  10   4   5       27.68       31.89      1.52 o
  -9   5   5        0.49        0.57      1.39 o
  -8   5   5        7.73        9.29      0.91 o
  -7   5   5       22.06       23.52      1.60 o
  -6   5   5        9.15       10.69      0.71 o
  -5   5   5      154.81      151.16      2.52 o
  -4   5   5       82.02       80.64      1.13 o
  -3   5   5      356.80      379.19      3.60 o
  -2   5   5      247.82      251.23      2.34 o
  -1   5   5       52.88       50.76      0.89 o
   0   5   5        0.07        0.91      0.17 o
   1   5   5       13.52       22.00      0.47 o
   2   5   5        7.03        6.07      0.36 o
   3   5   5      263.68      262.06      3.02 o
   4   5   5        7.85        7.30      0.46 o
   5   5   5      310.05      298.92      6.15 o
   6   5   5      115.11      106.50      2.02 o
   7   5   5        4.86        4.42      0.73 o
   8   5   5        0.31        0.58      0.70 o
   9   5   5        0.62        0.21      0.56 o
  10   5   5        0.65       -0.47      0.60 o
  -8   6   5        0.92        0.68      0.86 o
  -7   6   5        0.44        0.44      0.57 o
  -6   6   5       24.26       22.40      0.97 o
  -5   6   5        0.96        0.72      0.44 o
  -4   6   5        0.00        0.00      0.39 o
  -3   6   5      144.99      144.61      1.63 o
  -2   6   5       16.87       14.73      0.39 o
  -1   6   5        2.89        2.61      0.32 o
   0   6   5       16.12       18.56      0.44 o
   1   6   5       16.15       16.75      0.44 o
   2   6   5      191.28      186.75      2.13 o
   3   6   5       16.03       15.48      0.54 o
   4   6   5       12.60        9.33      0.69 o
   5   6   5      528.74      490.38      7.48 o
   6   6   5       53.67       49.06      4.63 o
   7   6   5        7.90        6.79      1.22 o
   8   6   5       27.52       24.61      1.20 o
   9   6   5        0.43        0.10      0.60 o
  10   6   5        0.17       -0.56      0.56 o
  -8   7   5        0.05       -0.26      1.19 o
  -7   7   5        1.38        3.18      1.46 o
  -6   7   5        2.65        3.38      0.67 o
  -5   7   5       23.70       29.40      1.07 o
  -4   7   5       29.47       28.51      0.90 o
  -3   7   5        3.17        2.75      0.34 o
  -2   7   5       10.96       10.60      0.51 o
  -1   7   5        0.15        0.31      0.19 o
   0   7   5       17.64       16.01      0.42 o
   1   7   5        0.90        0.45      0.27 o
   2   7   5      118.37      119.33      1.81 o
   3   7   5       43.38       43.09      1.12 o
   4   7   5      376.95      366.45      5.06 o
   5   7   5      283.79      285.32      5.14 o
   6   7   5       15.44       13.80      1.12 o
   7   7   5        0.30       -0.10      0.47 o
   8   7   5        9.13       11.63      1.49 o
   9   7   5        4.96        5.44      0.83 o
  -7   8   5        2.67        3.44      1.59 o
  -6   8   5        0.70        0.44      0.61 o
  -5   8   5        0.48        0.32      0.49 o
  -4   8   5       16.14       14.31      0.93 o
  -3   8   5       11.69       15.25      0.93 o
  -2   8   5       59.46       55.68      1.21 o
  -1   8   5        0.16       -0.30      0.30 o
   0   8   5      151.56      152.59      2.28 o
   1   8   5      129.13      135.81      2.07 o
   2   8   5       26.74       24.34      0.79 o
   3   8   5      316.05      318.04      4.54 o
   4   8   5       71.29       69.32      1.56 o
   5   8   5        1.68        0.22      0.58 o
   6   8   5       11.68       12.77      1.17 o
   7   8   5        1.14        0.55      0.50 o
   8   8   5        1.10        2.75      0.70 o
   9   8   5        8.95       10.99      1.62 o
  -7   9   5        2.34        3.84      1.72 o
  -6   9   5        2.69        4.26      1.01 o
  -5   9   5        0.32        0.63      0.56 o
  -4   9   5        0.90        1.64      0.62 o
  -3   9   5       43.64       43.24      1.32 o
  -2   9   5       28.42       29.52      1.14 o
  -1   9   5       12.84       14.71      0.96 o
   0   9   5       78.53       81.49      1.70 o
   1   9   5        7.98        6.68      0.63 o
   2   9   5        2.61        1.39      0.43 o
   3   9   5       23.03       23.42      0.82 o
   4   9   5       16.42       14.04      0.78 o
   5   9   5        0.68        2.14      0.63 o
   6   9   5        2.81        2.41      0.62 o
   7   9   5       24.97       23.40      1.59 o
   8   9   5       24.76       28.55      1.45 o
  -6  10   5        0.56       -0.05      0.95 o
  -5  10   5        8.70        6.52      0.99 o
  -4  10   5        0.00       -0.71      0.71 o
  -3  10   5        9.84        8.82      0.77 o
  -2  10   5        0.04       -0.04      0.49 o
  -1  10   5       13.39       10.90      0.96 o
   0  10   5       53.27       51.45      1.72 o
   1  10   5        1.54        1.42      0.60 o
   2  10   5        2.13        2.12      0.67 o
   3  10   5       23.69       26.23      0.97 o
   4  10   5        0.05        0.22      0.44 o
   5  10   5        0.81        0.22      0.56 o
   6  10   5        4.89        4.55      0.98 o
   7  10   5        1.09        0.60      2.91 o
   8  10   5       43.82       50.92      1.91 o
  -5  11   5       13.94       13.94      1.26 o
  -4  11   5        0.21        0.10      0.74 o
  -3  11   5        0.97        0.04      0.58 o
  -2  11   5        9.02        9.48      0.97 o
  -1  11   5        0.46        0.10      0.74 o
   0  11   5        0.33        0.85      0.66 o
   1  11   5        6.45        6.23      0.81 o
   2  11   5       17.53       17.13      1.11 o
   3  11   5        3.71        4.21      0.63 o
   4  11   5        1.15        0.92      0.54 o
   5  11   5        0.15       -0.34      0.56 o
   6  11   5        0.25       -0.60      0.70 o
   7  11   5       52.31       63.14      2.66 o
  -4  12   5        3.11        4.59      1.92 o
  -3  12   5        0.10       -0.69      0.74 o
  -2  12   5        0.91        1.23      0.69 o
  -1  12   5        0.66        0.06      0.74 o
   0  12   5        9.09       10.98      1.06 o
   1  12   5        0.01       -0.63      0.63 o
   2  12   5        6.07        4.81      0.84 o
   3  12   5        0.82        0.02      0.87 o
   4  12   5        3.11        3.30      0.67 o
   5  12   5       13.52       16.63      2.98 o
   6  12   5        9.75       13.20      1.49 o
  -2  13   5        2.08        0.83      1.02 o
  -1  13   5        0.56       -0.01      1.02 o
   0  13   5       14.78       15.86      1.27 o
   1  13   5        3.21        3.70      0.91 o
   2  13   5        0.14        2.20      0.81 o
   3  13   5        4.13        2.94      1.14 o
   4  13   5        4.33        4.16      2.51 o
  -4 -12   6        9.28       11.17      1.65 o
  -3 -12   6        1.67        0.58      1.46 o
  -2 -12   6        4.08        4.37      0.98 o
  -1 -12   6        6.42        4.76      1.02 o
   0 -12   6       11.98       13.89      1.30 o
   1 -12   6        2.42        4.87      1.92 o
   2 -12   6        1.23        1.77      0.78 o
  -6 -11   6        8.40        9.32      1.17 o
  -5 -11   6       10.33       12.96      0.94 o
  -4 -11   6        3.12        2.58      0.61 o
  -3 -11   6        1.00        0.53      0.93 o
  -2 -11   6       11.17        9.80      1.59 o
  -1 -11   6        6.14        5.30      1.26 o
   0 -11   6        4.78        5.79      0.98 o
   1 -11   6        5.45        6.54      0.75 o
   2 -11   6        0.23       -0.02      0.56 o
   3 -11   6        5.83        4.47      0.86 o
   4 -11   6        0.03       -0.15      0.74 o
  -7 -10   6        2.05        1.99      1.19 o
  -6 -10   6       35.36       49.42      2.10 o
  -5 -10   6        1.98        2.61      0.61 o
  -4 -10   6        0.00       -0.46      0.46 o
  -3 -10   6       16.28       15.47      0.89 o
  -2 -10   6        0.29       -0.64      0.64 o
  -1 -10   6        0.07       -0.60      0.60 o
   0 -10   6        1.83        1.52      0.58 o
   1 -10   6        6.38        4.12      0.74 o
   2 -10   6       35.01       35.29      1.34 o
   3 -10   6        0.01        0.17      0.56 o
   4 -10   6       10.31        8.82      0.88 o
   5 -10   6        0.26       -0.68      0.68 o
  -8  -9   6        0.00        0.79      1.19 o
  -7  -9   6        1.74        1.06      1.06 o
  -6  -9   6        1.41        1.54      0.70 o
  -5  -9   6       23.43       27.63      1.14 o
  -4  -9   6        0.44        0.53      0.48 o
  -3  -9   6        0.12       -0.21      0.43 o
  -2  -9   6        3.63        2.65      0.52 o
  -1  -9   6       33.00       30.24      1.42 o
   0  -9   6        2.11        1.94      0.60 o
   1  -9   6       47.41       43.50      1.49 o
   2  -9   6        0.51        0.51      0.53 o
   3  -9   6       17.91       14.40      0.96 o
   4  -9   6        4.52        4.81      0.75 o
   5  -9   6        1.89        0.49      0.65 o
   6  -9   6        0.86        0.53      0.68 o
  -8  -8   6        6.06        5.43      1.46 o
  -7  -8   6        3.72        7.15      1.32 o
  -6  -8   6        1.07        1.28      0.60 o
  -5  -8   6       51.85       49.91      1.45 o
  -4  -8   6        0.02       -0.38      0.38 o
  -3  -8   6        0.98       -0.08      0.40 o
  -2  -8   6        0.00       -0.37      0.37 o
  -1  -8   6        2.98        1.78      0.36 o
   0  -8   6        1.03        0.85      0.40 o
   1  -8   6       88.48       85.43      2.08 o
   2  -8   6        0.83        1.11      0.50 o
   3  -8   6        8.82        7.53      0.82 o
   4  -8   6        0.01        0.07      0.57 o
   5  -8   6        4.75        4.94      0.78 o
   6  -8   6        0.02        0.03      0.64 o
   7  -8   6        3.13        3.11      1.12 o
  -9  -7   6        2.13        3.71      1.32 o
  -8  -7   6        5.12        4.90      1.32 o
  -7  -7   6       11.99       12.04      1.59 o
  -6  -7   6        7.35        7.67      0.83 o
  -5  -7   6       11.71       14.43      0.79 o
  -4  -7   6       34.02       33.72      0.99 o
  -3  -7   6        3.25        4.05      0.92 o
  -2  -7   6        9.36       12.40      0.67 o
  -1  -7   6       38.30       38.27      0.92 o
   0  -7   6      177.09      173.55      3.38 o
   1  -7   6       21.43       22.40      0.82 o
   2  -7   6        2.54        3.14      0.57 o
   3  -7   6        6.91        8.76      0.75 o
   4  -7   6       11.44        9.87      0.82 o
   5  -7   6       25.56       25.89      2.58 o
   6  -7   6        9.03        9.23      0.87 o
   7  -7   6        2.65        4.06      1.12 o
  -9  -6   6        0.53        1.06      1.19 o
  -8  -6   6       15.13       14.56      1.72 o
  -7  -6   6        2.48        1.32      0.93 o
  -6  -6   6       41.45       42.09      1.72 o
  -5  -6   6        4.02        6.15      0.50 o
  -4  -6   6     1275.94     1272.94     15.69 o
  -3  -6   6      105.16      102.08      1.77 o
  -2  -6   6      116.54      119.01      1.79 o
  -1  -6   6       20.51       19.82      0.55 o
   0  -6   6       27.83       28.28      0.67 o
   1  -6   6       91.70       93.09      1.37 o
   2  -6   6       15.71       14.56      0.59 o
   3  -6   6        1.79        1.53      0.41 o
   4  -6   6        8.37        7.90      0.72 o
   5  -6   6       12.69       13.76      0.88 o
   6  -6   6        1.22        1.14      0.59 o
   7  -6   6        0.14        0.81      0.99 o
   8  -6   6        8.06        7.93      1.92 o
  -9  -5   6        0.99        1.99      1.19 o
  -8  -5   6        1.16        0.40      0.93 o
  -7  -5   6        0.13       -0.26      0.93 o
  -6  -5   6       13.79       10.80      2.18 o
  -5  -5   6      194.99      197.11      2.97 o
  -4  -5   6      112.09      116.27      2.12 o
  -3  -5   6        0.02        0.05      0.25 o
  -2  -5   6      349.13      353.40      3.57 o
  -1  -5   6      247.29      243.13      2.43 o
   0  -5   6       99.97      105.41      1.24 o
   1  -5   6       73.20       79.35      1.11 o
   2  -5   6       59.58       60.61      0.83 o
   3  -5   6       27.03       27.68      0.72 o
   4  -5   6      114.92      110.04      1.81 o
   5  -5   6       62.60       59.27      1.68 o
   6  -5   6      136.92      135.51      3.13 o
   7  -5   6        8.41        8.13      1.12 o
   8  -5   6       27.56       34.07      2.01 o
 -10  -4   6        1.30        0.53      1.19 o
  -9  -4   6        7.97        7.02      1.32 o
  -8  -4   6        5.71        4.09      0.89 o
  -7  -4   6       18.37       16.58      1.26 o
  -6  -4   6       52.78       51.63      1.49 o
  -5  -4   6       64.41       61.44      1.36 o
  -4  -4   6       12.63       10.67      0.48 o
  -3  -4   6       37.30       36.81      0.70 o
  -2  -4   6       49.16       55.85      0.82 o
  -1  -4   6      210.57      220.73      2.35 o
   0  -4   6       16.13       17.74      0.40 o
   1  -4   6       39.39       38.10      0.64 o
   2  -4   6      164.08      180.69      1.90 o
   3  -4   6      317.86      307.90      3.05 o
   4  -4   6       71.68       64.47      1.00 o
   5  -4   6      126.05      117.93      2.47 o
   6  -4   6      175.80      175.45      4.30 o
   7  -4   6       10.94       10.00      1.17 o
   8  -4   6        0.45        0.99      0.84 o
   9  -4   6       10.05        9.14      1.26 o
 -10  -3   6        3.30        1.32      1.19 o
  -9  -3   6       20.53       23.69      2.12 o
  -8  -3   6       38.02       38.12      2.71 o
  -7  -3   6       16.43       14.27      1.11 o
  -6  -3   6       47.14       41.77      1.30 o
  -5  -3   6       20.18       22.09      0.96 o
  -4  -3   6        2.33        1.77      0.30 o
  -3  -3   6       27.62       28.66      0.55 o
  -2  -3   6       13.45       13.33      0.41 o
  -1  -3   6        3.24        7.19      0.26 o
   0  -3   6       20.37       18.91      0.49 o
   1  -3   6       48.60       61.30      0.88 o
   2  -3   6      488.31      506.81      4.17 o
   3  -3   6        2.73        3.46      0.22 o
   4  -3   6        5.86        6.34      0.30 o
   5  -3   6       30.30       27.50      0.82 o
   6  -3   6        1.03       -0.09      0.49 o
   7  -3   6        7.53        5.36      0.74 o
   8  -3   6        1.55        1.45      0.62 o
   9  -3   6        1.20        0.81      0.68 o
 -10  -2   6       15.49       21.71      2.12 o
  -9  -2   6       11.05       10.38      1.11 o
  -8  -2   6        6.66        6.56      0.93 o
  -7  -2   6        0.32        0.38      0.64 o
  -6  -2   6        5.87        5.85      0.79 o
  -5  -2   6        1.99        2.31      0.27 o
  -4  -2   6       21.32       19.56      0.60 o
  -3  -2   6       88.04       92.34      1.47 o
  -2  -2   6        3.65        6.47      0.36 o
  -1  -2   6     1015.72     1161.19     11.91 o
   0  -2   6      548.25      577.76      6.18 o
   1  -2   6       44.57       47.05      0.63 o
   2  -2   6      614.51      640.33      5.47 o
   3  -2   6      263.66      277.22      2.90 o
   4  -2   6      102.95      100.24      1.13 o
   5  -2   6        0.00        0.52      0.26 o
   6  -2   6        0.82        1.18      0.46 o
   7  -2   6       37.78       32.33      1.88 o
   8  -2   6        5.78        5.72      0.76 o
   9  -2   6        0.03       -0.15      0.52 o
 -10  -1   6        5.98        4.77      1.32 o
  -9  -1   6       11.49       12.48      1.21 o
  -8  -1   6       12.15       11.89      1.99 o
  -7  -1   6       70.04       70.09      2.28 o
  -6  -1   6        1.43        1.22      0.42 o
  -5  -1   6        0.52        0.09      0.19 o
  -4  -1   6       48.27       48.25      0.72 o
  -3  -1   6      543.51      583.67      5.67 o
  -2  -1   6      516.93      569.52      6.71 o
  -1  -1   6     1450.96     1480.66     15.08 o
   0  -1   6     2475.16     2676.43     20.65 o
   1  -1   6       16.10       14.19      0.29 o
   2  -1   6      798.07      776.26      6.55 o
   3  -1   6      735.83      748.55      7.15 o
   4  -1   6        0.14        0.23      0.18 o
   5  -1   6      109.70      112.24      1.34 o
   6  -1   6        0.28        0.56      0.60 o
   7  -1   6        0.87        0.44      0.35 o
   8  -1   6       17.45       15.64      0.97 o
   9  -1   6        7.76        5.63      0.80 o
  10  -1   6        1.20        0.72      0.63 o
  -9   0   6        1.13        0.77      0.73 o
  -8   0   6        0.40        2.66      0.73 o
  -7   0   6       20.28       19.29      0.96 o
  -6   0   6       52.32       52.74      1.23 o
  -5   0   6        0.12        0.46      0.20 o
  -4   0   6       21.00       19.54      0.56 o
  -3   0   6      100.86      104.14      1.23 o
  -2   0   6        0.03        0.22      0.14 o
  -1   0   6       31.13       40.80      0.64 o
   0   0   6        4.41        5.60      0.21 o
   1   0   6      469.41      471.77      3.85 o
   2   0   6      433.83      431.39      4.02 o
   3   0   6      107.93      111.49      1.27 o
   4   0   6      112.97      136.14      1.46 o
   5   0   6      100.28      108.93      1.35 o
   6   0   6      162.78      148.35      2.21 o
   7   0   6        5.79        6.44      0.63 o
   8   0   6        6.08        5.92      0.90 o
   9   0   6        4.30        5.22      0.89 o
  10   0   6        0.76        1.11      0.65 o
  -9   1   6        8.83        7.15      1.59 o
  -8   1   6        9.27        9.44      1.02 o
  -7   1   6        4.77        3.97      0.57 o
  -6   1   6        5.79        7.33      0.50 o
  -5   1   6        0.34        1.66      0.34 o
  -4   1   6      108.08      112.86      1.49 o
  -3   1   6      298.09      305.98      4.27 o
  -2   1   6     1206.20     1258.39     12.05 o
  -1   1   6       36.70       43.06      0.68 o
   0   1   6      669.79      666.84      6.03 o
   1   1   6      187.81      177.93      1.97 o
   2   1   6       12.92       15.78      0.39 o
   3   1   6        1.01        1.52      0.17 o
   4   1   6      137.86      142.84      1.59 o
   5   1   6        8.72        9.98      0.53 o
   6   1   6        0.09       -0.02      0.57 o
   7   1   6       42.23       37.12      1.12 o
   8   1   6        6.24        7.18      0.67 o
   9   1   6        3.44        2.37      0.55 o
  10   1   6        1.79        1.80      0.65 o
 -10   2   6        0.57        1.46      1.32 o
  -9   2   6        0.08        0.26      1.06 o
  -8   2   6       19.09       20.52      1.99 o
  -7   2   6        2.32        1.34      0.51 o
  -6   2   6        1.44        0.99      0.37 o
  -5   2   6       83.82       79.88      1.20 o
  -4   2   6      241.69      222.75      2.88 o
  -3   2   6      202.75      210.72      2.51 o
  -2   2   6       96.22       94.17      1.12 o
  -1   2   6       26.54       29.98      0.48 o
   0   2   6        8.56        5.25      0.21 o
   1   2   6      564.28      575.82      6.62 o
   2   2   6      711.79      706.39      9.11 o
   3   2   6        2.68        4.32      0.25 o
   4   2   6      108.88      116.68      1.46 o
   5   2   6        4.91        6.28      0.36 o
   6   2   6       49.47       49.88      0.97 o
   7   2   6        1.19        0.19      0.38 o
   8   2   6        9.26       10.38      0.71 o
   9   2   6        1.51        1.72      0.53 o
  10   2   6        0.19       -0.14      0.51 o
  -9   3   6        2.22        5.16      1.46 o
  -8   3   6        0.21        0.73      0.70 o
  -7   3   6        6.86        7.89      0.94 o
  -6   3   6      135.15      135.23      2.68 o
  -5   3   6        0.30        0.12      0.27 o
  -4   3   6      137.43      138.07      1.64 o
  -3   3   6       82.10       72.24      0.99 o
  -2   3   6       14.36       16.15      0.34 o
  -1   3   6      705.68      671.21      5.69 o
   0   3   6      366.85      354.27      3.58 o
   1   3   6     1031.34     1117.90     10.59 o
   2   3   6       23.50       16.65      0.48 o
   3   3   6       31.08       31.11      0.68 o
   4   3   6       12.23       13.12      0.48 o
   5   3   6       31.11       33.90      0.85 o
   6   3   6       23.88       22.74      0.74 o
   7   3   6       12.19        9.91      0.76 o
   8   3   6       10.11       10.06      0.86 o
   9   3   6        7.69        8.21      1.44 o
  10   3   6        1.31        0.75      0.74 o
  -9   4   6        1.09        1.72      1.46 o
  -8   4   6        0.34        0.18      1.32 o
  -7   4   6        2.80        2.70      0.79 o
  -6   4   6        6.89        7.81      1.09 o
  -5   4   6       57.67       57.55      1.25 o
  -4   4   6      356.48      347.45      3.35 o
  -3   4   6      549.75      550.27      4.80 o
  -2   4   6       56.14       56.61      0.70 o
  -1   4   6      180.81      173.79      1.83 o
   0   4   6      230.95      211.34      2.14 o
   1   4   6        2.36        5.03      0.24 o
   2   4   6       81.13       72.79      0.96 o
   3   4   6        0.34        0.00      0.21 o
   4   4   6       18.87       20.48      0.76 o
   5   4   6        6.57        5.51      0.42 o
   6   4   6       14.07       14.09      0.60 o
   7   4   6       30.67       32.45      1.27 o
   8   4   6       27.94       33.77      1.37 o
   9   4   6       36.60       41.28      1.88 o
  10   4   6        0.14       -0.06      0.63 o
  -9   5   6        0.13        0.93      1.32 o
  -8   5   6        3.67        2.51      0.94 o
  -7   5   6       27.70       23.30      4.24 o
  -6   5   6        8.08        7.91      0.72 o
  -5   5   6        0.06        0.60      0.41 o
  -4   5   6      347.96      363.37      3.74 o
  -3   5   6       33.75       36.31      0.63 o
  -2   5   6      135.87      124.92      1.42 o
  -1   5   6       14.19       11.06      0.35 o
   0   5   6        2.90        4.87      0.25 o
   1   5   6        0.06        0.01      0.15 o
   2   5   6       99.86      108.94      1.30 o
   3   5   6        0.39        0.36      0.21 o
   4   5   6        0.86        0.69      0.34 o
   5   5   6      153.32      149.99      2.98 o
   6   5   6        3.77        4.08      0.62 o
   7   5   6       17.07       15.81      0.91 o
   8   5   6        3.56        2.54      0.72 o
   9   5   6       10.39       10.13      0.97 o
  10   5   6        3.21        2.61      0.75 o
  -8   6   6        6.22        6.75      1.12 o
  -7   6   6        2.84        3.04      0.94 o
  -6   6   6       16.46       17.91      1.10 o
  -5   6   6       47.71       45.79      1.25 o
  -4   6   6       44.60       49.12      1.12 o
  -3   6   6        1.09        1.87      0.27 o
  -2   6   6       45.42       52.01      0.76 o
  -1   6   6        3.52        3.78      0.26 o
   0   6   6      199.75      203.46      2.03 o
   1   6   6      174.45      168.10      1.84 o
   2   6   6       67.96       63.87      1.01 o
   3   6   6       23.37       17.51      0.72 o
   4   6   6      621.39      608.62      7.85 o
   5   6   6        0.06        0.26      0.66 o
   6   6   6       29.40       28.56      1.55 o
   7   6   6        0.37        0.31      0.48 o
   8   6   6       11.03       11.73      1.17 o
   9   6   6        5.60        7.23      0.91 o
  -8   7   6        0.59        3.18      1.46 o
  -7   7   6       21.80       25.37      1.68 o
  -6   7   6        0.02        0.01      0.58 o
  -5   7   6        4.06        6.35      0.76 o
  -4   7   6       28.73       27.53      0.99 o
  -3   7   6       30.52       30.66      0.99 o
  -2   7   6        0.92        1.40      0.28 o
  -1   7   6       45.58       44.72      0.83 o
   0   7   6       20.77       19.52      0.54 o
   1   7   6       37.26       37.58      0.81 o
   2   7   6       11.97       10.37      0.52 o
   3   7   6      388.51      371.42      5.13 o
   4   7   6      157.91      147.78      2.49 o
   5   7   6       31.30       33.28      1.27 o
   6   7   6        0.03       -0.54      0.54 o
   7   7   6        0.07        0.32      0.58 o
   8   7   6        2.06        2.20      0.74 o
   9   7   6        0.10       -0.54      0.54 o
  -7   8   6        1.28        3.04      1.46 o
  -6   8   6       11.09       12.99      1.30 o
  -5   8   6        0.51       -0.55      0.56 o
  -4   8   6       12.43        8.69      0.72 o
  -3   8   6        4.11        3.16      0.48 o
  -2   8   6        3.42        2.88      0.45 o
  -1   8   6       26.70       23.26      0.67 o
   0   8   6       61.60       56.86      1.05 o
   1   8   6       77.87       76.59      1.44 o
   2   8   6      243.27      234.20      3.17 o
   3   8   6       13.67       16.95      0.87 o
   4   8   6       27.32       26.82      1.00 o
   5   8   6        3.77        4.14      0.91 o
   6   8   6        6.78        9.22      1.07 o
   7   8   6        1.61        2.09      0.60 o
   8   8   6        4.05        4.69      0.81 o
   9   8   6        1.72        2.41      0.78 o
  -6   9   6        4.16        2.65      0.98 o
  -5   9   6        1.90        2.43      0.76 o
  -4   9   6        0.68        1.10      0.69 o
  -3   9   6        0.97        0.71      1.29 o
  -2   9   6       23.18       19.04      0.92 o
  -1   9   6       66.07       70.61      2.82 o
   0   9   6        0.07       -0.33      0.33 o
   1   9   6       37.47       36.91      1.07 o
   2   9   6       10.44        8.68      0.56 o
   3   9   6        0.20        0.05      0.33 o
   4   9   6       22.33       25.72      1.05 o
   5   9   6       21.66       24.71      1.24 o
   6   9   6        3.06        3.85      0.70 o
   7   9   6        2.40        2.85      0.94 o
   8   9   6       12.97       15.30      1.13 o
  -6  10   6        6.54        6.16      1.22 o
  -5  10   6        0.10        0.61      0.92 o
  -4  10   6        4.07        4.49      0.84 o
  -3  10   6        0.38        0.27      0.72 o
  -2  10   6        8.16        7.73      0.80 o
  -1  10   6        5.34        7.59      0.86 o
   0  10   6        0.63       -0.04      0.61 o
   1  10   6        0.00        0.16      0.57 o
   2  10   6       55.39       58.77      1.32 o
   3  10   6       27.52       29.82      1.22 o
   4  10   6        0.46        0.97      0.39 o
   5  10   6       37.93       42.72      2.00 o
   6  10   6       19.13       24.38      1.41 o
   7  10   6       12.09       10.86      2.25 o
   8  10   6        0.49       -0.40      0.67 o
  -5  11   6        0.65        2.34      1.46 o
  -4  11   6        6.04        6.27      1.91 o
  -3  11   6        2.57        3.03      0.83 o
  -2  11   6        6.59        9.44      0.99 o
  -1  11   6       16.54       16.65      1.11 o
   0  11   6        0.03        0.36      0.63 o
   1  11   6        0.48       -0.30      0.60 o
   2  11   6       12.32       14.26      1.04 o
   3  11   6        3.31        2.65      0.67 o
   4  11   6        4.02        4.26      0.65 o
   5  11   6        1.36        1.62      1.07 o
   6  11   6        5.36        8.51      1.32 o
   7  11   6        1.71        1.04      1.65 o
  -3  12   6        0.04       -0.31      0.76 o
  -2  12   6        1.95        1.03      0.85 o
  -1  12   6        0.84        0.14      0.76 o
   0  12   6        7.06        9.84      1.17 o
   1  12   6       12.75       14.13      1.13 o
   2  12   6        9.18       11.20      1.11 o
   3  12   6       14.58       17.48      1.18 o
   4  12   6        1.88        3.06      0.78 o
   5  12   6       15.51       18.74      1.59 o
   6  12   6        0.01       -0.94      0.94 o
  -1  13   6        0.00       -0.26      1.39 o
   0  13   6        4.65        4.59      1.01 o
   1  13   6       46.13       53.61      3.18 o
   2  13   6        4.11        3.64      1.65 o
   3  13   6        0.57       -0.25      0.89 o
   4  13   6        0.09       -0.36      0.98 o
  -3 -12   7        0.11       -0.73      0.73 o
  -2 -12   7        0.05       -0.53      0.83 o
  -1 -12   7       19.53       25.13      2.18 o
   0 -12   7        2.85        5.03      1.46 o
   1 -12   7        0.15        1.02      0.95 o
  -5 -11   7        0.29        0.04      0.70 o
  -4 -11   7        1.16        0.43      0.60 o
  -3 -11   7        0.01       -0.20      0.73 o
  -2 -11   7        6.49        6.77      1.02 o
  -1 -11   7        7.24        6.25      1.05 o
   0 -11   7       11.68       12.80      1.24 o
   1 -11   7        3.24        2.04      0.78 o
   2 -11   7        1.59        1.48      1.30 o
   3 -11   7        4.50        5.05      0.89 o
  -6 -10   7        0.30        0.00      1.06 o
  -5 -10   7       18.85       23.21      1.45 o
  -4 -10   7        8.64        9.08      0.79 o
  -3 -10   7        1.24        1.66      0.52 o
  -2 -10   7        4.48        5.76      0.89 o
  -1 -10   7        7.38        9.80      1.02 o
   0 -10   7        5.42        7.01      0.95 o
   1 -10   7        0.48        0.67      0.64 o
   2 -10   7       48.24       54.07      1.64 o
   3 -10   7        3.10        2.97      0.68 o
   4 -10   7       19.33       18.08      1.23 o
  -7  -9   7        0.03        0.00      1.19 o
  -6  -9   7        4.24        5.69      1.32 o
  -5  -9   7        0.07       -0.07      0.61 o
  -4  -9   7        9.38       10.05      1.53 o
  -3  -9   7        2.60        1.80      0.51 o
  -2  -9   7       14.32       16.07      1.02 o
  -1  -9   7        1.68        2.47      0.73 o
   0  -9   7        0.80       -0.64      0.64 o
   1  -9   7       15.02       13.68      0.84 o
   2  -9   7      114.20      122.32      2.48 o
   3  -9   7       13.98       15.07      0.94 o
   4  -9   7       10.87       11.25      0.98 o
   5  -9   7        0.32       -0.14      0.63 o
  -8  -8   7        1.37        0.40      1.19 o
  -7  -8   7        1.00        0.66      1.06 o
  -6  -8   7        0.30       -0.26      0.93 o
  -5  -8   7       20.10       23.88      2.17 o
  -4  -8   7       39.05       36.91      1.46 o
  -3  -8   7       21.95       25.13      1.37 o
  -2  -8   7        1.24        1.31      0.45 o
  -1  -8   7        0.03       -0.37      0.37 o
   0  -8   7       10.35        7.17      0.86 o
   1  -8   7        0.05        0.23      0.44 o
   2  -8   7      113.06      101.49      2.09 o
   3  -8   7       91.34       95.59      2.88 o
   4  -8   7        1.11        0.24      0.60 o
   5  -8   7        8.09        8.38      0.93 o
   6  -8   7        0.10       -0.11      0.66 o
  -8  -7   7        0.09        0.26      1.06 o
  -7  -7   7        2.58        1.72      1.06 o
  -6  -7   7        4.53        5.96      1.32 o
  -5  -7   7       17.29       14.52      0.72 o
  -4  -7   7       37.92       39.85      1.45 o
  -3  -7   7       83.25       83.99      1.88 o
  -2  -7   7       12.65       11.45      1.23 o
  -1  -7   7        1.32        1.56      0.55 o
   0  -7   7      134.13      137.56      2.06 o
   1  -7   7       51.37       50.70      1.14 o
   2  -7   7        0.07        0.64      0.52 o
   3  -7   7       18.10       16.37      0.97 o
   4  -7   7        0.01       -0.33      0.54 o
   5  -7   7        0.43        0.13      0.94 o
   6  -7   7        0.67       -0.44      0.88 o
   7  -7   7        0.78        1.99      1.03 o
  -9  -6   7        7.45        7.41      1.59 o
  -8  -6   7        5.09        4.24      1.32 o
  -7  -6   7        1.22        0.54      0.70 o
  -6  -6   7       13.55       13.43      1.17 o
  -5  -6   7      198.74      193.41      3.42 o
  -4  -6   7       51.19       49.19      1.62 o
  -3  -6   7      403.47      405.37      5.44 o
  -2  -6   7       67.13       65.53      1.19 o
  -1  -6   7       23.18       25.89      0.80 o
   0  -6   7        0.16       -0.12      0.24 o
   1  -6   7       15.27       14.04      0.57 o
   2  -6   7        1.59        2.41      0.41 o
   3  -6   7        0.62        0.53      0.47 o
   4  -6   7        7.08        4.97      0.92 o
   5  -6   7        7.20        5.71      0.75 o
   6  -6   7        2.12        2.11      0.89 o
   7  -6   7        0.09        1.21      0.99 o
   8  -6   7        0.31        0.40      1.19 o
  -9  -5   7        1.41        1.32      1.19 o
  -8  -5   7       36.45       41.88      2.01 o
  -7  -5   7        5.51        3.44      0.84 o
  -6  -5   7        2.68        1.99      0.75 o
  -5  -5   7       83.14       84.30      1.63 o
  -4  -5   7      830.36      820.47     10.33 o
  -3  -5   7       45.93       40.78      0.99 o
  -2  -5   7      128.79      112.30      1.69 o
  -1  -5   7      162.96      158.63      1.83 o
   0  -5   7       41.58       40.02      0.72 o
   1  -5   7      157.11      161.76      1.88 o
   2  -5   7       56.68       57.16      1.01 o
   3  -5   7      159.81      154.52      1.91 o
   4  -5   7      132.16      131.59      2.09 o
   5  -5   7       37.69       35.41      1.34 o
   6  -5   7        4.91        2.71      0.94 o
   7  -5   7        1.31        1.15      0.99 o
   8  -5   7       15.96       16.83      1.59 o
  -9  -4   7        0.47        1.06      1.06 o
  -8  -4   7        0.95        2.01      0.79 o
  -7  -4   7       10.91       11.23      1.72 o
  -6  -4   7        0.29       -0.59      0.60 o
  -5  -4   7      159.90      152.43      3.69 o
  -4  -4   7       45.64       47.48      1.11 o
  -3  -4   7       32.49       31.60      0.76 o
  -2  -4   7        2.59        1.19      0.22 o
  -1  -4   7       10.84        7.91      0.31 o
   0  -4   7      268.10      288.28      3.01 o
   1  -4   7       51.73       61.14      0.86 o
   2  -4   7       17.62       19.49      0.47 o
   3  -4   7      169.34      169.93      1.76 o
   4  -4   7      988.56      969.63     11.12 o
   5  -4   7       14.43       15.27      1.01 o
   6  -4   7       11.06        9.46      0.82 o
   7  -4   7        1.18        1.89      1.85 o
   8  -4   7        0.08       -0.75      0.75 o
  -9  -3   7        4.92        5.79      1.02 o
  -8  -3   7        1.53        0.58      0.73 o
  -7  -3   7        0.03       -0.56      0.56 o
  -6  -3   7       66.58       63.95      2.81 o
  -5  -3   7       37.39       35.41      1.05 o
  -4  -3   7       97.32       92.45      1.75 o
  -3  -3   7       26.04       22.77      0.61 o
  -2  -3   7       94.85       91.04      1.38 o
  -1  -3   7      121.44      118.91      1.40 o
   0  -3   7        3.67        2.03      0.20 o
   1  -3   7       46.82       56.04      0.80 o
   2  -3   7      169.03      172.41      1.74 o
   3  -3   7      155.07      156.51      1.54 o
   4  -3   7      110.55      111.65      1.29 o
   5  -3   7       56.79       59.40      1.08 o
   6  -3   7       45.26       42.49      1.45 o
   7  -3   7       15.99       16.04      1.03 o
   8  -3   7        0.12       -0.49      0.68 o
   9  -3   7        0.59        0.17      0.69 o
 -10  -2   7       11.08       12.97      1.85 o
  -9  -2   7        2.02        2.63      0.89 o
  -8  -2   7       15.67       15.55      1.30 o
  -7  -2   7        4.03        3.15      0.73 o
  -6  -2   7        1.50        0.96      1.26 o
  -5  -2   7       90.91       89.44      1.56 o
  -4  -2   7      200.45      196.86      2.75 o
  -3  -2   7      149.82      164.87      2.33 o
  -2  -2   7       47.62       62.71      0.97 o
  -1  -2   7      175.07      183.73      2.20 o
   0  -2   7       43.56       46.48      0.62 o
   1  -2   7        7.53        6.77      0.26 o
   2  -2   7       41.74       34.11      0.57 o
   3  -2   7      120.38      126.94      1.55 o
   4  -2   7        0.70        1.11      0.21 o
   5  -2   7      164.68      164.55      1.82 o
   6  -2   7        4.48        3.94      0.52 o
   7  -2   7       12.57       11.93      1.34 o
   8  -2   7        2.80        2.85      0.69 o
   9  -2   7        0.17        0.39      1.09 o
 -10  -1   7        9.97       14.84      1.92 o
  -9  -1   7        5.92        4.67      0.95 o
  -8  -1   7       34.80       39.90      1.81 o
  -7  -1   7      140.41      128.89      3.39 o
  -6  -1   7        4.48        6.99      0.85 o
  -5  -1   7        1.34        1.53      0.30 o
  -4  -1   7       37.79       40.15      0.92 o
  -3  -1   7       50.88       62.70      0.98 o
  -2  -1   7      301.10      316.78      3.97 o
  -1  -1   7      299.65      301.24      3.35 o
   0  -1   7      184.28      206.38      1.91 o
   1  -1   7        0.18        1.47      0.14 o
   2  -1   7      455.82      483.57      4.25 o
   3  -1   7       18.25       19.47      0.65 o
   4  -1   7        3.07        3.46      0.27 o
   5  -1   7       39.47       39.53      0.71 o
   6  -1   7        3.27        2.43      0.40 o
   7  -1   7       93.56       89.13      1.90 o
   8  -1   7        6.32        3.26      0.65 o
   9  -1   7        0.00       -0.54      0.54 o
 -10   0   7        0.04        1.46      1.46 o
  -9   0   7        0.03       -0.70      0.70 o
  -8   0   7        0.25        1.21      0.64 o
  -7   0   7       19.91       17.99      1.39 o
  -6   0   7       17.81       15.97      0.83 o
  -5   0   7        9.65        7.16      0.43 o
  -4   0   7        0.31        0.05      0.21 o
  -3   0   7       10.43        9.12      0.34 o
  -2   0   7       90.78       95.87      1.28 o
  -1   0   7      240.61      229.13      2.39 o
   0   0   7      189.72      183.63      1.62 o
   1   0   7        0.30        0.10      0.13 o
   2   0   7        1.16        0.29      0.13 o
   3   0   7      707.74      708.14      6.37 o
   4   0   7       43.86       46.53      0.76 o
   5   0   7       23.65       22.20      0.70 o
   6   0   7        6.38        5.12      0.47 o
   7   0   7       89.43       76.58      2.77 o
   8   0   7       32.78       33.54      1.19 o
   9   0   7        0.19       -0.15      0.52 o
  -9   1   7        0.22        1.06      1.19 o
  -8   1   7       97.89       99.41      2.92 o
  -7   1   7       18.90       19.64      1.24 o
  -6   1   7       20.76       19.14      1.02 o
  -5   1   7        3.76        4.67      0.32 o
  -4   1   7      167.25      175.72      2.18 o
  -3   1   7      108.29      115.81      1.45 o
  -2   1   7       36.40       44.26      0.73 o
  -1   1   7      296.25      288.19      3.30 o
   0   1   7       58.28       72.56      0.90 o
   1   1   7       12.88       14.76      0.40 o
   2   1   7      251.69      245.56      2.63 o
   3   1   7       12.98       13.50      0.45 o
   4   1   7       42.12       46.45      0.81 o
   5   1   7        4.63        5.14      0.34 o
   6   1   7       43.87       40.60      1.33 o
   7   1   7       79.22       71.78      1.65 o
   8   1   7        2.98        2.27      0.54 o
   9   1   7        6.73        6.85      0.80 o
  10   1   7        0.57        1.17      0.68 o
  -9   2   7        0.81        2.78      1.32 o
  -8   2   7        0.14        1.52      0.76 o
  -7   2   7        5.81        3.50      0.73 o
  -6   2   7        1.39        1.07      0.38 o
  -5   2   7       50.53       48.80      1.15 o
  -4   2   7       13.73       14.10      0.54 o
  -3   2   7       67.40       72.55      1.43 o
  -2   2   7      149.06      142.32      1.53 o
  -1   2   7        4.50        4.32      0.19 o
   0   2   7       99.49      111.30      1.57 o
   1   2   7        6.48        6.60      0.30 o
   2   2   7      477.77      474.29      5.18 o
   3   2   7       19.07       16.01      0.50 o
   4   2   7       31.39       35.93      1.42 o
   5   2   7        0.25        0.41      0.26 o
   6   2   7       82.99       78.13      1.45 o
   7   2   7        3.27        3.11      0.90 o
   8   2   7       29.29       30.49      1.12 o
   9   2   7        1.82        1.14      0.50 o
  10   2   7        0.05       -0.51      0.51 o
  -9   3   7        4.66        7.54      1.72 o
  -8   3   7        0.01        1.46      1.19 o
  -7   3   7        3.30        1.46      1.19 o
  -6   3   7       14.68       14.40      0.83 o
  -5   3   7        0.08       -0.32      0.32 o
  -4   3   7       60.02       66.91      1.37 o
  -3   3   7      159.07      156.37      1.82 o
  -2   3   7        0.16        0.23      0.16 o
  -1   3   7      303.50      323.61      3.14 o
   0   3   7      150.86      141.45      1.54 o
   1   3   7        6.62        3.36      0.28 o
   2   3   7       10.37        7.71      0.40 o
   3   3   7        0.20        0.28      0.24 o
   4   3   7      259.16      248.36      2.97 o
   5   3   7       26.97       30.30      0.82 o
   6   3   7       35.35       30.12      0.86 o
   7   3   7        0.11        0.31      0.46 o
   8   3   7        3.50        1.69      0.56 o
   9   3   7       11.21       12.20      0.99 o
  10   3   7        0.05        0.14      0.60 o
  -9   4   7        4.18        3.97      1.46 o
  -8   4   7        0.44        0.66      1.06 o
  -7   4   7        4.91        4.87      0.92 o
  -6   4   7        1.58        2.45      0.75 o
  -5   4   7      285.66      287.23      4.80 o
  -4   4   7       18.19       17.72      0.59 o
  -3   4   7        9.94       12.99      0.46 o
  -2   4   7        2.12        2.14      0.19 o
  -1   4   7        0.84        0.80      0.17 o
   0   4   7        0.64        1.85      0.23 o
   1   4   7       82.73       83.49      1.14 o
   2   4   7       33.12       44.37      0.76 o
   3   4   7        8.38        9.93      0.49 o
   4   4   7       31.13       29.36      0.81 o
   5   4   7       67.36       70.06      1.60 o
   6   4   7       16.74       14.62      0.88 o
   7   4   7        3.44        4.51      0.69 o
   8   4   7        2.34        2.60      0.62 o
   9   4   7       11.21       11.41      1.63 o
  -8   5   7        3.88        3.84      1.32 o
  -7   5   7        0.03       -0.17      0.70 o
  -6   5   7       56.99       52.80      2.12 o
  -5   5   7       29.14       26.64      1.45 o
  -4   5   7      253.28      257.36      2.85 o
  -3   5   7       31.54       33.98      0.63 o
  -2   5   7       40.16       36.04      0.67 o
  -1   5   7       15.34       14.95      0.40 o
   0   5   7      362.98      365.00      3.55 o
   1   5   7      107.30      100.90      1.25 o
   2   5   7        1.70        0.79      0.23 o
   3   5   7        0.06        0.05      0.23 o
   4   5   7       24.92       25.40      1.30 o
   5   5   7       73.31       66.68      2.20 o
   6   5   7        0.71        1.28      0.50 o
   7   5   7        9.75       10.36      0.94 o
   8   5   7        0.09        0.10      0.52 o
   9   5   7       15.05       18.12      1.22 o
  -8   6   7        0.03        0.26      0.84 o
  -7   6   7        0.57       -0.22      0.73 o
  -6   6   7        9.52        6.80      0.76 o
  -5   6   7        0.91        1.40      0.58 o
  -4   6   7        1.90        2.77      0.73 o
  -3   6   7        0.90        0.64      0.25 o
  -2   6   7        1.80        1.19      0.23 o
  -1   6   7        2.53        2.93      0.30 o
   0   6   7        8.46        7.73      0.41 o
   1   6   7        0.52        0.38      0.24 o
   2   6   7        0.01       -0.21      0.21 o
   3   6   7      113.19       98.92      1.49 o
   4   6   7      131.93      119.26      5.10 o
   5   6   7       93.82       89.47      6.62 o
   6   6   7       34.25       34.09      1.31 o
   7   6   7        0.57        0.56      0.49 o
   8   6   7        3.06        3.18      0.67 o
   9   6   7        0.67       -0.13      0.62 o
  -7   7   7        7.81        8.26      1.17 o
  -6   7   7        6.75        5.88      0.81 o
  -5   7   7       36.32       37.30      1.65 o
  -4   7   7       37.06       37.36      1.24 o
  -3   7   7       32.71       39.52      1.43 o
  -2   7   7       50.38       55.54      1.15 o
  -1   7   7        0.12       -0.24      0.24 o
   0   7   7       28.48       25.00      0.82 o
   1   7   7        0.94        2.23      0.31 o
   2   7   7       91.78       90.10      1.41 o
   3   7   7        3.51        4.07      0.44 o
   4   7   7       53.77       52.23      1.30 o
   5   7   7        0.95        2.84      0.73 o
   6   7   7        3.48        2.32      1.39 o
   7   7   7        2.81        2.92      0.66 o
   8   7   7        2.49        2.38      0.72 o
   9   7   7        0.04       -0.73      0.73 o
  -7   8   7        0.96        2.12      1.46 o
  -6   8   7        0.54        0.22      0.79 o
  -5   8   7        1.35       -0.31      0.53 o
  -4   8   7        1.28        1.03      0.58 o
  -3   8   7       31.80       31.50      1.13 o
  -2   8   7       21.28       15.91      0.83 o
  -1   8   7        0.00       -0.06      0.28 o
   0   8   7       48.18       52.08      1.05 o
   1   8   7        6.96        7.79      0.46 o
   2   8   7        6.96        4.84      0.46 o
   3   8   7        1.19        1.22      0.40 o
   4   8   7       15.32       15.84      0.80 o
   5   8   7       94.51       87.18      2.18 o
   6   8   7        3.17        1.90      0.73 o
   7   8   7        0.00       -0.30      0.50 o
   8   8   7        2.50        2.16      0.72 o
  -6   9   7        4.03        4.61      1.19 o
  -5   9   7        3.10        2.28      0.98 o
  -4   9   7        0.06        0.00      0.75 o
  -3   9   7        2.28        1.89      0.66 o
  -2   9   7        0.10        0.12      0.69 o
  -1   9   7       26.42       25.51      1.00 o
   0   9   7       24.42       26.01      1.20 o
   1   9   7        1.28        0.49      0.42 o
   2   9   7       19.57       19.80      0.82 o
   3   9   7        7.27       10.24      0.61 o
   4   9   7       28.83       28.26      0.95 o
   5   9   7        1.47        1.08      0.58 o
   6   9   7        0.05        0.73      0.84 o
   7   9   7        0.18       -0.37      0.79 o
   8   9   7        3.59        5.40      0.88 o
  -5  10   7        0.96        0.53      0.98 o
  -4  10   7        0.14       -0.79      0.79 o
  -3  10   7        0.66        0.26      0.69 o
  -2  10   7        1.23        1.06      0.66 o
  -1  10   7       10.29       11.84      0.99 o
   0  10   7        3.03        2.20      0.70 o
   1  10   7        5.14        4.27      0.50 o
   2  10   7        0.27       -0.12      0.35 o
   3  10   7        2.72        3.95      0.51 o
   4  10   7        1.55        2.28      0.46 o
   5  10   7        6.66        8.12      0.71 o
   6  10   7       12.56       14.71      1.60 o
   7  10   7        0.85        0.64      0.98 o
  -4  11   7        0.02       -0.19      1.26 o
  -3  11   7        4.02        5.92      1.21 o
  -2  11   7        7.26        6.17      1.14 o
  -1  11   7        2.34        3.42      0.79 o
   0  11   7       21.96       22.75      1.77 o
   1  11   7       18.88       22.25      1.26 o
   2  11   7        0.01       -0.58      0.58 o
   3  11   7        1.13        0.56      0.65 o
   4  11   7        0.44        0.80      0.57 o
   5  11   7        1.98        1.64      0.63 o
   6  11   7        1.24       -0.62      1.72 o
  -3  12   7        0.06        0.33      1.46 o
  -2  12   7        0.00        0.26      0.76 o
  -1  12   7        8.07        7.21      1.02 o
   0  12   7        5.65        6.02      0.87 o
   1  12   7        6.27        9.23      1.02 o
   2  12   7       17.91       20.25      1.47 o
   3  12   7        9.91       15.01      1.18 o
   4  12   7        9.18       11.03      0.91 o
   5  12   7        6.52        6.56      1.30 o
  -1  13   7        1.24       -0.79      1.46 o
   0  13   7       12.68       16.68      1.31 o
   1  13   7        2.69        3.64      1.17 o
   2  13   7        5.57        5.33      1.26 o
   3  13   7        7.22        5.20      1.24 o
  -1 -12   8        1.03        0.53      1.19 o
  -4 -11   8        4.36        4.41      0.89 o
  -3 -11   8        5.12        6.09      1.46 o
  -2 -11   8       22.93       23.31      1.54 o
  -1 -11   8        0.02       -0.73      0.73 o
   0 -11   8        0.53       -0.52      0.76 o
   1 -11   8        1.15        0.10      0.72 o
   2 -11   8       12.92       11.99      1.52 o
  -6 -10   8        0.05       -0.53      1.06 o
  -5 -10   8        7.46        8.81      1.03 o
  -4 -10   8       11.20       11.26      1.03 o
  -3 -10   8        0.06       -0.51      0.51 o
  -2 -10   8       19.22       24.52      1.49 o
  -1 -10   8        0.70       -0.52      0.73 o
   0 -10   8       13.35       13.08      1.92 o
   1 -10   8        0.77        0.34      0.70 o
   2 -10   8        6.41        8.34      0.97 o
   3 -10   8       11.32        7.26      0.95 o
   4 -10   8       12.78       15.97      1.22 o
  -7  -9   8        5.34        4.37      1.32 o
  -6  -9   8        0.13       -0.93      0.93 o
  -5  -9   8        4.76        6.44      2.32 o
  -4  -9   8        0.07       -0.51      0.51 o
  -3  -9   8        0.85       -0.63      0.63 o
  -2  -9   8       13.50       14.15      0.86 o
  -1  -9   8        8.87       11.50      1.07 o
   0  -9   8        2.20        2.93      0.79 o
   1  -9   8        2.83        1.51      0.70 o
   2  -9   8       41.82       44.19      1.64 o
   3  -9   8        2.65        1.37      0.94 o
   4  -9   8        4.63        6.37      0.88 o
   5  -9   8        0.25        0.78      0.73 o
  -7  -8   8        0.49        0.66      1.19 o
  -6  -8   8        0.65        1.32      1.06 o
  -5  -8   8       55.46       61.59      2.71 o
  -4  -8   8       59.94       63.01      2.06 o
  -3  -8   8       10.25       13.21      0.88 o
  -2  -8   8       71.30       75.95      1.83 o
  -1  -8   8       19.62       18.73      0.93 o
   0  -8   8       84.11       77.69      2.43 o
   1  -8   8        4.97        7.12      0.80 o
   2  -8   8       30.81       32.72      1.18 o
   3  -8   8      100.11      110.29      2.61 o
   4  -8   8        6.29        5.52      0.82 o
   5  -8   8       11.16       14.60      1.11 o
   6  -8   8        0.26        0.08      0.95 o
  -8  -7   8        1.42        1.72      1.19 o
  -7  -7   8        0.19        0.00      0.93 o
  -6  -7   8        5.48        7.51      1.85 o
  -5  -7   8        0.10        1.61      1.39 o
  -4  -7   8       24.41       22.79      1.85 o
  -3  -7   8       27.13       23.21      0.99 o
  -2  -7   8       45.73       47.42      1.38 o
  -1  -7   8        2.25        0.89      0.45 o
   0  -7   8       33.38       28.50      0.90 o
   1  -7   8       19.95       16.73      0.74 o
   2  -7   8        1.35        0.54      0.52 o
   3  -7   8        0.42        0.38      0.54 o
   4  -7   8       15.24       16.14      1.90 o
   5  -7   8        2.14        1.61      0.67 o
   6  -7   8        5.01        4.63      1.17 o
   7  -7   8        5.33        5.96      1.85 o
  -8  -6   8        0.14       -0.13      1.06 o
  -7  -6   8        0.23        1.13      0.75 o
  -6  -6   8        1.24        0.26      1.39 o
  -5  -6   8       63.47       59.76      1.98 o
  -4  -6   8       21.77       14.39      1.08 o
  -3  -6   8        1.31        2.74      0.44 o
  -2  -6   8       69.28       72.56      1.46 o
  -1  -6   8      194.07      191.71      2.97 o
   0  -6   8        2.03        2.89      0.75 o
   1  -6   8      192.39      189.55      2.41 o
   2  -6   8       77.46       77.85      1.63 o
   3  -6   8      105.20      109.05      2.56 o
   4  -6   8        1.28       -0.32      0.51 o
   5  -6   8       14.17       12.36      0.93 o
   6  -6   8        8.93       10.34      1.26 o
   7  -6   8        0.99        0.79      0.98 o
  -9  -5   8        3.01        1.59      1.19 o
  -8  -5   8        0.01        0.70      0.73 o
  -7  -5   8        0.18        0.64      0.70 o
  -6  -5   8        4.20        3.68      0.62 o
  -5  -5   8       70.74       73.17      2.15 o
  -4  -5   8      358.66      360.42      5.78 o
  -3  -5   8       70.47       66.76      2.67 o
  -2  -5   8       75.86       75.79      1.32 o
  -1  -5   8        3.00        5.83      0.39 o
   0  -5   8        2.08        2.49      0.32 o
   1  -5   8       31.40       31.32      0.86 o
   2  -5   8       34.16       35.72      0.99 o
   3  -5   8        0.14       -0.44      0.45 o
   4  -5   8      115.32      113.31      2.46 o
   5  -5   8        0.07       -0.08      0.64 o
   6  -5   8        0.14       -0.70      0.70 o
   7  -5   8       15.16       14.76      1.45 o
   8  -5   8        4.66        5.78      1.59 o
  -9  -4   8        0.05       -0.41      0.73 o
  -8  -4   8        0.30       -0.66      0.73 o
  -7  -4   8       11.67       12.38      1.12 o
  -6  -4   8       14.64       16.98      1.21 o
  -5  -4   8        0.57       -0.46      0.86 o
  -4  -4   8      558.16      535.43     10.15 o
  -3  -4   8      533.48      521.30      6.95 o
  -2  -4   8       76.84       77.88      1.63 o
  -1  -4   8        4.40        5.44      0.41 o
   0  -4   8       37.83       37.45      0.72 o
   1  -4   8        8.77       11.83      0.42 o
   2  -4   8        4.14        4.11      0.32 o
   3  -4   8      115.05      104.49      1.53 o
   4  -4   8        0.09        0.16      0.26 o
   5  -4   8       53.54       49.33      1.28 o
   6  -4   8        3.36        2.70      0.66 o
   7  -4   8        2.35        3.11      0.94 o
   8  -4   8        2.27        1.02      0.89 o
  -9  -3   8        1.14        0.93      0.83 o
  -8  -3   8        3.96        3.14      1.85 o
  -7  -3   8        6.84        8.14      1.02 o
  -6  -3   8       13.28       14.65      2.45 o
  -5  -3   8      224.87      230.17      5.04 o
  -4  -3   8       20.05       16.39      0.72 o
  -3  -3   8        5.07        5.08      0.34 o
  -2  -3   8       13.61       10.83      0.44 o
  -1  -3   8        2.39        1.67      0.35 o
   0  -3   8      181.57      193.69      2.17 o
   1  -3   8       24.94       33.42      0.65 o
   2  -3   8       11.91       13.21      0.44 o
   3  -3   8      470.01      480.22      4.25 o
   4  -3   8        9.92        8.08      0.44 o
   5  -3   8        0.09       -0.24      0.28 o
   6  -3   8        3.50        2.55      0.65 o
   7  -3   8        5.15        5.28      0.74 o
   8  -3   8       10.56        9.43      0.93 o
  -9  -2   8        6.63        6.53      2.12 o
  -8  -2   8        2.61        3.39      0.89 o
  -7  -2   8       41.50       43.99      1.88 o
  -6  -2   8       55.64       52.47      1.94 o
  -5  -2   8      175.56      180.08      3.33 o
  -4  -2   8       65.46       60.66      1.22 o
  -3  -2   8      192.89      194.05      3.03 o
  -2  -2   8      108.28      103.73      1.43 o
  -1  -2   8       54.76       50.55      0.86 o
   0  -2   8      105.51      101.66      1.26 o
   1  -2   8      262.75      261.97      2.40 o
   2  -2   8      160.83      153.35      1.80 o
   3  -2   8     1025.78     1020.78      9.10 o
   4  -2   8        3.52        2.26      0.33 o
   5  -2   8       12.26       13.57      0.54 o
   6  -2   8       15.93       15.91      0.79 o
   7  -2   8       22.87       27.53      1.08 o
   8  -2   8        4.98        4.08      0.67 o
   9  -2   8        8.97       10.47      1.02 o
  -9  -1   8        0.24        0.72      0.79 o
  -8  -1   8        0.20       -0.07      0.66 o
  -7  -1   8       24.71       24.43      1.43 o
  -6  -1   8        9.93       10.59      0.92 o
  -5  -1   8       46.48       47.86      1.08 o
  -4  -1   8        8.00        7.10      0.44 o
  -3  -1   8       11.37       13.72      0.54 o
  -2  -1   8      321.14      321.65      4.09 o
  -1  -1   8      168.29      173.79      2.42 o
   0  -1   8        0.01       -0.04      0.13 o
   1  -1   8      109.53      116.40      1.16 o
   2  -1   8        1.11        1.43      0.18 o
   3  -1   8        0.21        0.18      0.20 o
   4  -1   8       27.84       28.64      0.64 o
   5  -1   8       94.67       95.20      1.18 o
   6  -1   8        1.29        1.41      0.38 o
   7  -1   8       31.07       31.39      1.05 o
   8  -1   8        5.38        4.49      0.73 o
   9  -1   8        0.00       -0.18      0.54 o
  -9   0   8       11.16       12.01      1.27 o
  -8   0   8        1.40        2.27      0.99 o
  -7   0   8       10.27        7.12      0.92 o
  -6   0   8       91.67       83.42      2.58 o
  -5   0   8      134.58      133.20      3.07 o
  -4   0   8       23.21       26.15      0.74 o
  -3   0   8        1.05        2.20      0.30 o
  -2   0   8      329.86      335.32      4.23 o
  -1   0   8       14.58       14.68      0.41 o
   0   0   8       44.52       48.17      0.58 o
   1   0   8        0.98        1.11      0.15 o
   2   0   8       24.79       19.62      0.46 o
   3   0   8       33.20       31.54      0.60 o
   4   0   8       99.64       98.18      1.26 o
   5   0   8       15.34       14.72      0.53 o
   6   0   8        0.68        0.47      0.35 o
   7   0   8       14.06       15.12      0.84 o
   8   0   8        1.69        0.36      0.48 o
   9   0   8        4.61        3.33      0.74 o
  -9   1   8        0.13       -0.50      0.70 o
  -8   1   8        4.99        7.15      0.95 o
  -7   1   8       17.95       17.15      1.21 o
  -6   1   8        2.74        1.53      0.50 o
  -5   1   8       13.68       11.41      0.57 o
  -4   1   8       42.95       41.16      1.13 o
  -3   1   8      109.71      112.95      1.55 o
  -2   1   8      118.43      132.14      1.76 o
  -1   1   8       98.69      102.29      1.34 o
   0   1   8        0.76        1.17      0.16 o
   1   1   8      104.91      108.17      1.52 o
   2   1   8        3.55        4.43      0.28 o
   3   1   8        4.88        6.10      0.35 o
   4   1   8       10.95       12.54      0.45 o
   5   1   8        2.37        0.99      0.26 o
   6   1   8       79.88       71.86      1.83 o
   7   1   8        5.51        5.67      0.61 o
   8   1   8        8.21       10.18      0.78 o
   9   1   8        8.35       10.31      0.84 o
  -9   2   8        4.08        3.57      1.46 o
  -8   2   8        1.85        1.15      0.73 o
  -7   2   8        3.77        4.10      0.76 o
  -6   2   8        4.93        3.52      0.73 o
  -5   2   8       65.05       70.97      1.94 o
  -4   2   8        2.29        1.69      0.34 o
  -3   2   8       84.73       87.11      1.33 o
  -2   2   8      148.72      142.69      1.76 o
  -1   2   8        0.15       -0.14      0.18 o
   0   2   8      247.24      249.39      2.52 o
   1   2   8        1.26        0.76      0.41 o
   2   2   8       92.33       94.31      1.52 o
   3   2   8       16.58       15.27      0.48 o
   4   2   8        1.72        2.11      0.30 o
   5   2   8       21.64       16.00      0.58 o
   6   2   8       52.09       41.15      1.17 o
   7   2   8       29.27       30.82      1.12 o
   8   2   8        0.68        1.40      0.50 o
   9   2   8        0.10       -0.29      0.65 o
  -9   3   8        4.73        4.10      1.59 o
  -8   3   8        0.53        0.26      1.19 o
  -7   3   8        0.43        1.03      0.66 o
  -6   3   8        3.88        2.84      0.64 o
  -5   3   8       77.28       78.15      1.59 o
  -4   3   8        4.53        4.11      0.37 o
  -3   3   8        2.25        0.95      0.25 o
  -2   3   8        1.19        0.93      0.20 o
  -1   3   8       95.77       87.88      1.09 o
   0   3   8      411.94      425.17      4.74 o
   1   3   8       54.77       52.52      1.03 o
   2   3   8        0.14        0.14      0.20 o
   3   3   8        0.00       -0.21      0.22 o
   4   3   8       83.65       80.48      1.45 o
   5   3   8        6.90        4.33      0.48 o
   6   3   8       61.57       62.40      1.75 o
   7   3   8       17.74       21.59      1.11 o
   8   3   8        4.76        4.62      0.71 o
   9   3   8        5.19        5.27      0.83 o
  -8   4   8        3.47        2.78      1.46 o
  -7   4   8        2.97        3.31      1.32 o
  -6   4   8        0.12        1.46      1.06 o
  -5   4   8       15.48       16.33      1.11 o
  -4   4   8      174.34      179.70      2.35 o
  -3   4   8       30.48       28.42      0.75 o
  -2   4   8      210.95      207.14      2.21 o
  -1   4   8      159.86      151.08      1.87 o
   0   4   8        4.69        5.96      0.43 o
   1   4   8      247.83      244.05      2.88 o
   2   4   8        0.81        1.09      0.50 o
   3   4   8        4.03        4.43      0.40 o
   4   4   8       26.21       25.63      1.30 o
   5   4   8       36.39       33.02      1.19 o
   6   4   8        1.63        1.08      0.56 o
   7   4   8        0.73        0.55      0.57 o
   8   4   8        0.85        1.64      0.62 o
   9   4   8       11.52       11.88      1.01 o
  -8   5   8        3.90        2.51      1.46 o
  -7   5   8        0.96        0.53      1.06 o
  -6   5   8        1.56        0.71      0.70 o
  -5   5   8       40.65       40.59      1.78 o
  -4   5   8       15.50       20.90      0.97 o
  -3   5   8       46.54       44.71      0.93 o
  -2   5   8        0.23        0.36      0.25 o
  -1   5   8       43.35       43.84      0.94 o
   0   5   8       37.55       33.81      0.80 o
   1   5   8      106.60      105.14      1.80 o
   2   5   8       10.71        9.25      0.45 o
   3   5   8       36.75       37.87      1.05 o
   4   5   8       13.92       13.71      0.79 o
   5   5   8       82.80       78.62      1.98 o
   6   5   8       50.43       53.13      1.65 o
   7   5   8       72.49       74.64      2.08 o
   8   5   8        0.00        0.42      0.59 o
   9   5   8        2.38        3.54      0.77 o
  -8   6   8        0.29       -1.19      1.19 o
  -7   6   8       20.27       21.97      2.25 o
  -6   6   8        0.14       -0.30      0.70 o
  -5   6   8        0.00       -0.26      0.56 o
  -4   6   8       14.66       15.16      0.94 o
  -3   6   8        1.57        1.51      0.40 o
  -2   6   8        8.08        6.81      0.45 o
  -1   6   8        2.96        3.12      0.35 o
   0   6   8        5.90        5.42      0.40 o
   1   6   8       17.61       19.07      0.60 o
   2   6   8        4.23        4.58      0.37 o
   3   6   8      130.07      135.18      2.06 o
   4   6   8        2.26        1.52      0.66 o
   5   6   8       63.79       58.66      2.15 o
   6   6   8       23.54       24.07      1.21 o
   7   6   8       12.18       13.42      0.97 o
   8   6   8        2.72        3.37      0.76 o
   9   6   8        1.87        2.63      0.77 o
  -7   7   8        1.72        0.13      1.32 o
  -6   7   8        0.15        0.00      0.75 o
  -5   7   8        7.85        7.44      0.86 o
  -4   7   8       36.65       42.21      1.55 o
  -3   7   8       17.16       16.22      0.97 o
  -2   7   8        0.14        0.34      0.34 o
  -1   7   8       37.36       29.07      1.00 o
   0   7   8        2.34        1.25      0.33 o
   1   7   8      100.74       88.22      1.40 o
   2   7   8        0.39        1.01      0.32 o
   3   7   8        0.84        1.00      0.34 o
   4   7   8        1.12        0.96      0.38 o
   5   7   8        1.07        1.99      0.75 o
   6   7   8       69.93       71.52      2.57 o
   7   7   8        0.77        0.27      0.56 o
   8   7   8       21.43       27.75      2.17 o
  -6   8   8        7.24        9.18      1.26 o
  -5   8   8       19.73       20.55      1.21 o
  -4   8   8        8.58        7.80      0.86 o
  -3   8   8        1.46        0.89      0.54 o
  -2   8   8        2.06        1.06      0.54 o
  -1   8   8        1.55        0.58      0.30 o
   0   8   8       62.43       56.61      1.11 o
   1   8   8       15.77       14.90      0.67 o
   2   8   8       37.88       40.62      0.94 o
   3   8   8      233.69      243.84      3.38 o
   4   8   8      193.83      194.86      3.25 o
   5   8   8        0.07       -0.66      0.66 o
   6   8   8        1.23        1.57      0.79 o
   7   8   8        0.08       -0.14      0.72 o
   8   8   8        0.07       -0.57      0.57 o
  -6   9   8        3.65        4.77      1.22 o
  -5   9   8        9.45        8.49      1.21 o
  -4   9   8        1.08        1.21      1.65 o
  -3   9   8        8.54        9.17      0.91 o
  -2   9   8        1.02        0.79      0.54 o
  -1   9   8        3.43        2.85      0.55 o
   0   9   8        0.73       -0.06      0.33 o
   1   9   8       37.80       36.90      1.08 o
   2   9   8        6.47        6.07      0.54 o
   3   9   8       88.42       85.04      1.68 o
   4   9   8        0.73        1.67      0.44 o
   5   9   8        3.23        4.00      0.58 o
   6   9   8        1.74        1.19      0.84 o
   7   9   8        0.12       -0.25      0.89 o
  -5  10   8        0.23        0.36      0.98 o
  -4  10   8        1.17        3.46      1.13 o
  -3  10   8        6.33        5.75      1.65 o
  -2  10   8        0.00        0.20      0.84 o
  -1  10   8        3.33        2.71      0.74 o
   0  10   8       24.81       22.27      1.18 o
   1  10   8        3.33        5.78      0.56 o
   2  10   8        7.08        6.56      0.58 o
   3  10   8       65.92       75.25      1.61 o
   4  10   8       20.81       23.61      1.21 o
   5  10   8        0.06       -0.03      0.46 o
   6  10   8        0.11        0.69      1.99 o
   7  10   8        4.91        5.49      1.17 o
  -4  11   8        5.19        5.81      1.72 o
  -3  11   8        8.83        9.45      1.35 o
  -2  11   8       22.38       20.39      1.64 o
  -1  11   8        0.03       -0.53      0.84 o
   0  11   8        6.01        6.17      0.88 o
   1  11   8        3.97        1.89      0.76 o
   2  11   8       33.62       36.58      1.56 o
   3  11   8        3.63        4.40      0.66 o
   4  11   8        0.01       -0.40      0.40 o
   5  11   8        1.42        1.12      0.56 o
   6  11   8        0.19        0.42      0.67 o
  -2  12   8        5.13        8.40      1.35 o
  -1  12   8        0.38        0.20      0.94 o
   0  12   8        2.50        2.77      0.97 o
   1  12   8        6.82        4.87      0.91 o
   2  12   8        0.30        0.86      0.70 o
   3  12   8        3.52        3.94      0.88 o
   4  12   8        4.56        6.68      0.96 o
  -3 -11   9        0.16       -0.13      1.06 o
  -2 -11   9       10.02       10.85      1.59 o
  -1 -11   9        0.28        1.06      1.06 o
   0 -11   9        1.22        0.65      0.74 o
   1 -11   9        0.81       -0.41      0.93 o
  -5 -10   9        6.14        7.98      1.03 o
  -4 -10   9       12.73       15.31      1.17 o
  -3 -10   9        8.77        9.09      1.02 o
  -2 -10   9        2.11        2.51      1.06 o
  -1 -10   9       15.15       18.40      1.85 o
   0 -10   9        6.33        5.85      1.02 o
   1 -10   9        0.14        0.29      0.70 o
   2 -10   9        0.13       -0.08      0.70 o
   3 -10   9       10.33        8.85      1.26 o
  -6  -9   9        0.03       -0.26      1.06 o
  -5  -9   9        7.86        8.18      0.94 o
  -4  -9   9        1.03        1.92      0.75 o
  -3  -9   9       13.98       16.86      1.17 o
  -2  -9   9        0.13       -0.31      0.54 o
  -1  -9   9       29.63       39.84      1.77 o
   0  -9   9        1.04       -0.28      0.79 o
   1  -9   9        3.68        4.03      0.86 o
   2  -9   9        2.18        2.04      0.72 o
   3  -9   9        2.51        1.69      0.72 o
   4  -9   9        0.82       -0.34      0.86 o
  -7  -8   9        2.68        0.93      1.19 o
  -6  -8   9        3.89        5.03      1.19 o
  -5  -8   9        7.84       11.03      2.18 o
  -4  -8   9        0.32        0.11      0.60 o
  -3  -8   9       62.60       63.34      2.06 o
  -2  -8   9       18.51       23.67      1.26 o
  -1  -8   9       18.71       20.66      0.99 o
   0  -8   9       61.52       62.33      2.20 o
   1  -8   9       40.10       35.12      1.42 o
   2  -8   9        7.18        7.93      0.83 o
   3  -8   9       16.62       21.30      2.58 o
   4  -8   9        8.45        7.10      0.85 o
   5  -8   9        4.59        4.51      0.88 o
  -8  -7   9        0.75        0.79      1.19 o
  -7  -7   9       15.54       17.09      1.79 o
  -6  -7   9        0.18       -0.66      0.93 o
  -5  -7   9       12.08       16.28      1.17 o
  -4  -7   9        0.91        0.75      0.60 o
  -3  -7   9       20.43       19.84      1.17 o
  -2  -7   9        2.15        3.31      0.64 o
  -1  -7   9       13.86       13.41      1.01 o
   0  -7   9       53.16       51.71      1.49 o
   1  -7   9        4.24        2.71      0.64 o
   2  -7   9        0.14        0.37      0.54 o
   3  -7   9        1.87        1.74      0.60 o
   4  -7   9        0.74        0.92      0.63 o
   5  -7   9        1.13       -0.46      0.63 o
   6  -7   9       12.70       14.03      1.45 o
  -8  -6   9        1.55        2.03      0.92 o
  -7  -6   9        2.61        3.87      0.84 o
  -6  -6   9       10.41       10.93      1.20 o
  -5  -6   9        7.77        8.02      0.71 o
  -4  -6   9        0.60        1.00      0.51 o
  -3  -6   9      158.06      159.82      3.03 o
  -2  -6   9       18.60       19.78      1.52 o
  -1  -6   9      163.26      146.29      2.75 o
   0  -6   9        5.66        6.46      0.60 o
   1  -6   9        2.51        5.31      0.46 o
   2  -6   9       33.28       30.08      1.43 o
   3  -6   9       29.83       33.41      1.39 o
   4  -6   9       28.66       24.75      1.21 o
   5  -6   9       24.55       26.57      2.30 o
   6  -6   9        6.55        6.05      1.19 o
   7  -6   9        9.78        9.73      1.35 o
  -8  -5   9        0.73        0.88      0.83 o
  -7  -5   9        1.64        1.39      0.73 o
  -6  -5   9       50.37       57.61      2.03 o
  -5  -5   9        7.06        7.89      0.71 o
  -4  -5   9        1.49        1.26      0.60 o
  -3  -5   9       13.07       14.56      0.94 o
  -2  -5   9        4.13        4.39      0.60 o
  -1  -5   9       43.90       40.75      0.92 o
   0  -5   9       34.29       34.82      0.85 o
   1  -5   9        2.86        4.39      0.44 o
   2  -5   9        4.48        4.09      0.54 o
   3  -5   9        3.41        3.90      0.60 o
   4  -5   9        0.02       -0.45      0.45 o
   5  -5   9        0.45        0.83      0.63 o
   6  -5   9       18.40       17.82      1.50 o
   7  -5   9        9.96       11.24      1.59 o
  -9  -4   9        0.61        0.55      0.89 o
  -8  -4   9        0.14       -0.18      0.70 o
  -7  -4   9        0.67        1.58      0.73 o
  -6  -4   9      123.30      121.13      3.31 o
  -5  -4   9        0.76        1.53      0.60 o
  -4  -4   9        0.94        1.06      0.56 o
  -3  -4   9       58.85       61.86      2.45 o
  -2  -4   9       87.78       83.77      2.91 o
  -1  -4   9      108.83       98.92      1.75 o
   0  -4   9       46.60       48.82      1.01 o
   1  -4   9       53.87       62.84      1.30 o
   2  -4   9        1.41        1.97      0.28 o
   3  -4   9        0.38       -0.13      0.28 o
   4  -4   9       18.28       19.09      0.87 o
   5  -4   9        4.82        3.47      0.62 o
   6  -4   9        0.87        0.63      0.79 o
   7  -4   9        0.20        0.33      1.52 o
   8  -4   9        4.80        6.43      1.22 o
  -9  -3   9        0.61        0.20      1.39 o
  -8  -3   9        6.83        5.08      1.39 o
  -7  -3   9        7.82        7.42      1.02 o
  -6  -3   9      114.51      109.69      3.13 o
  -5  -3   9       65.92       61.95      2.10 o
  -4  -3   9      129.57      127.36      3.18 o
  -3  -3   9       11.28       11.62      0.89 o
  -2  -3   9       21.41       21.46      0.89 o
  -1  -3   9       26.77       23.64      0.70 o
   0  -3   9       18.15       20.07      0.62 o
   1  -3   9       14.01       18.87      0.88 o
   2  -3   9       82.50       82.95      1.24 o
   3  -3   9        1.76        0.81      0.39 o
   4  -3   9       48.76       52.60      0.99 o
   5  -3   9       13.54       13.68      0.59 o
   6  -3   9        0.69       -0.14      0.66 o
   7  -3   9        1.51        1.50      0.64 o
   8  -3   9        0.36        1.50      0.59 o
  -9  -2   9        8.31        9.77      1.17 o
  -8  -2   9        3.71        3.00      0.83 o
  -7  -2   9       27.07       30.18      2.18 o
  -6  -2   9        1.41        1.93      0.70 o
  -5  -2   9      108.51      112.09      3.03 o
  -4  -2   9      391.11      351.19      7.06 o
  -3  -2   9       77.37       74.49      1.80 o
  -2  -2   9       64.14       63.05      2.32 o
  -1  -2   9       55.86       52.85      1.17 o
   0  -2   9       11.49       13.81      0.47 o
   1  -2   9      130.46      142.20      1.52 o
   2  -2   9      203.72      191.52      2.15 o
   3  -2   9        0.02        0.46      0.37 o
   4  -2   9        9.00       10.99      0.48 o
   5  -2   9        0.68        0.31      0.26 o
   6  -2   9        5.03        6.01      0.46 o
   7  -2   9        8.88        8.71      0.74 o
   8  -2   9        6.29        6.77      0.74 o
  -9  -1   9        0.19       -0.47      1.06 o
  -8  -1   9        1.17        0.96      0.79 o
  -7  -1   9       18.12       17.47      3.24 o
  -6  -1   9        0.05        0.36      0.60 o
  -5  -1   9        1.61        0.81      0.60 o
  -4  -1   9        0.91        1.15      0.42 o
  -3  -1   9       18.61       21.56      0.80 o
  -2  -1   9       21.48       18.79      0.71 o
  -1  -1   9      278.56      269.16      3.89 o
   0  -1   9       36.10       30.48      0.52 o
   1  -1   9       46.58       45.70      0.73 o
   2  -1   9       46.85       49.12      0.83 o
   3  -1   9      454.70      441.97      4.39 o
   4  -1   9       80.98       74.92      1.08 o
   5  -1   9      132.49      140.51      1.93 o
   6  -1   9       18.66       18.11      0.67 o
   7  -1   9        4.46        4.06      0.52 o
   8  -1   9       26.26       29.73      1.36 o
   9  -1   9        5.36        5.72      0.85 o
  -9   0   9       17.71       21.02      2.45 o
  -8   0   9       12.33       11.82      1.14 o
  -7   0   9        8.31        8.72      1.19 o
  -6   0   9        0.59        0.74      0.60 o
  -5   0   9        0.08       -0.38      0.38 o
  -4   0   9       57.68       49.58      1.36 o
  -3   0   9      145.50      144.19      2.20 o
  -2   0   9       64.11       63.33      1.21 o
  -1   0   9       80.49       88.06      1.49 o
   0   0   9       37.51       31.91      0.63 o
   1   0   9       54.09       58.76      0.87 o
   2   0   9      105.93      109.21      1.31 o
   3   0   9        1.16        1.63      0.42 o
   4   0   9       21.26       20.40      0.61 o
   5   0   9       24.54       24.47      0.74 o
   6   0   9        3.73        3.55      0.46 o
   7   0   9        0.97        0.41      0.41 o
   8   0   9        0.02       -0.21      0.47 o
   9   0   9        3.37        3.91      0.79 o
  -9   1   9        0.00       -0.32      1.06 o
  -8   1   9       11.04       14.19      1.24 o
  -7   1   9        6.35        7.46      0.99 o
  -6   1   9        1.86        1.13      0.64 o
  -5   1   9       11.98        9.65      1.03 o
  -4   1   9        2.13        1.70      0.40 o
  -3   1   9      128.36      123.60      1.95 o
  -2   1   9       21.08       22.20      0.99 o
  -1   1   9      129.77      127.46      1.74 o
   0   1   9       66.61       78.16      1.23 o
   1   1   9       74.59       78.92      1.12 o
   2   1   9      321.13      300.33      3.74 o
   3   1   9      218.77      222.06      2.94 o
   4   1   9       95.47       99.48      1.82 o
   5   1   9        9.79        9.07      0.72 o
   6   1   9       24.14       26.87      1.00 o
   7   1   9        3.19        2.57      0.52 o
   8   1   9        1.75        0.84      0.50 o
   9   1   9        0.00       -0.17      0.52 o
  -9   2   9       12.53       15.22      2.12 o
  -8   2   9        6.31        8.14      1.65 o
  -7   2   9        0.02       -0.36      0.64 o
  -6   2   9        6.17        5.04      0.83 o
  -5   2   9        2.13        1.26      0.46 o
  -4   2   9      216.17      217.22      3.60 o
  -3   2   9      313.38      319.54      4.20 o
  -2   2   9        2.48        2.46      0.32 o
  -1   2   9      471.54      463.04      5.16 o
   0   2   9       88.21       91.84      1.54 o
   1   2   9      183.46      176.06      2.48 o
   2   2   9        1.31        1.06      0.44 o
   3   2   9      208.76      213.37      3.19 o
   4   2   9      118.15      111.35      2.00 o
   5   2   9        6.72        9.01      0.59 o
   6   2   9        0.81        1.01      0.57 o
   7   2   9        8.01        6.00      0.74 o
   8   2   9        1.36        2.28      0.68 o
   9   2   9        3.94        3.99      0.81 o
  -8   3   9        0.00       -0.26      1.19 o
  -7   3   9       19.23       21.74      1.37 o
  -6   3   9        1.17        1.78      0.64 o
  -5   3   9        8.68        7.73      0.65 o
  -4   3   9        7.54        7.13      0.51 o
  -3   3   9      302.40      297.09      3.55 o
  -2   3   9       35.86       37.68      0.91 o
  -1   3   9        6.64        7.86      1.19 o
   0   3   9      306.78      292.97      3.78 o
   1   3   9       65.72       62.53      1.31 o
   2   3   9      251.29      241.66      4.05 o
   3   3   9       30.31       26.08      0.86 o
   4   3   9        0.36        0.06      0.44 o
   5   3   9        2.55        2.66      0.52 o
   6   3   9       76.14       73.46      2.12 o
   7   3   9       46.14       45.72      1.57 o
   8   3   9        0.00       -0.22      0.56 o
   9   3   9       16.38       20.16      1.24 o
  -8   4   9        0.01       -0.79      1.32 o
  -7   4   9        0.39        0.93      1.19 o
  -6   4   9        0.60        0.09      1.32 o
  -5   4   9       25.22       21.59      1.32 o
  -4   4   9       12.96       12.01      0.60 o
  -3   4   9       43.80       46.90      1.08 o
  -2   4   9      221.47      223.13      3.06 o
  -1   4   9      298.28      295.94      4.24 o
   0   4   9       54.75       48.10      1.03 o
   1   4   9        6.79        7.22      0.56 o
   2   4   9        8.20        8.74      0.58 o
   3   4   9       41.45       40.74      1.10 o
   4   4   9        0.69       -0.25      0.33 o
   5   4   9       14.79       14.72      0.74 o
   6   4   9      183.07      173.14      3.44 o
   7   4   9       17.54       17.84      1.78 o
   8   4   9        5.36        5.56      0.84 o
   9   4   9        0.00        0.24      0.63 o
  -8   5   9        0.86        0.26      1.32 o
  -7   5   9        1.57        3.04      1.32 o
  -6   5   9        4.47        5.82      1.46 o
  -5   5   9        0.17       -0.79      0.79 o
  -4   5   9      106.47      112.29      2.38 o
  -3   5   9      244.48      246.17      3.73 o
  -2   5   9       34.77       39.76      1.33 o
  -1   5   9      229.65      238.46      4.07 o
   0   5   9      108.54       96.01      1.67 o
   1   5   9       31.43       30.98      0.84 o
   2   5   9        0.01        0.12      0.31 o
   3   5   9       28.65       27.77      1.17 o
   4   5   9       76.04       73.00      1.59 o
   5   5   9        5.49        6.00      0.68 o
   6   5   9        3.56        3.38      0.86 o
   7   5   9       32.86       29.40      2.05 o
   8   5   9       14.87       14.02      1.49 o
   9   5   9        0.53        2.16      0.76 o
  -7   6   9        7.67        7.68      1.72 o
  -6   6   9       29.09       26.34      2.51 o
  -5   6   9        0.59       -0.53      0.93 o
  -4   6   9        1.86        2.80      0.79 o
  -3   6   9        0.40       -0.30      0.39 o
  -2   6   9        2.72        2.58      0.46 o
  -1   6   9        0.91        0.81      0.42 o
   0   6   9        0.64        0.68      0.31 o
   1   6   9       39.46       31.06      0.83 o
   2   6   9        9.52        9.52      0.50 o
   3   6   9       11.07       10.66      0.63 o
   4   6   9       19.72       16.41      0.79 o
   5   6   9       53.58       52.36      2.06 o
   6   6   9       11.25       11.78      0.91 o
   7   6   9        4.75        4.41      0.74 o
   8   6   9        0.76        0.28      0.60 o
  -7   7   9        3.49        4.24      1.59 o
  -6   7   9       52.67       63.67      3.71 o
  -5   7   9        4.00        2.38      0.84 o
  -4   7   9       14.91       18.25      1.35 o
  -3   7   9       39.70       39.20      1.48 o
  -2   7   9       41.77       43.19      1.21 o
  -1   7   9       10.35        8.41      0.76 o
   0   7   9      204.29      190.57      2.46 o
   1   7   9        0.57        0.20      0.30 o
   2   7   9       53.73       52.64      1.41 o
   3   7   9       64.18       59.00      2.07 o
   4   7   9       89.74       84.43      3.84 o
   5   7   9        0.08        0.36      0.86 o
   6   7   9       16.73       16.84      1.32 o
   7   7   9        0.03        0.16      0.63 o
   8   7   9        8.06        7.59      0.91 o
  -6   8   9        0.01        0.93      1.32 o
  -5   8   9        5.32        4.91      0.98 o
  -4   8   9        3.72        5.44      0.79 o
  -3   8   9       15.80       17.19      1.06 o
  -2   8   9       27.41       27.49      1.28 o
  -1   8   9        4.55        1.66      0.40 o
   0   8   9        6.34        5.91      0.51 o
   1   8   9      140.29      125.49      1.86 o
   2   8   9       80.87       80.49      1.43 o
   3   8   9        6.13        6.52      0.90 o
   4   8   9       14.40       17.69      0.90 o
   5   8   9        0.08       -0.17      0.48 o
   6   8   9        0.67        0.43      0.79 o
   7   8   9        0.09       -0.28      0.62 o
   8   8   9        4.68        4.81      0.86 o
  -5   9   9       13.14       12.25      1.40 o
  -4   9   9       18.35       23.10      1.68 o
  -3   9   9        4.13        5.12      0.78 o
  -2   9   9        6.95        9.02      0.86 o
  -1   9   9       17.19       16.40      1.03 o
   0   9   9        2.09        1.32      0.42 o
   1   9   9       24.79       23.51      0.79 o
   2   9   9        0.59        1.21      0.45 o
   3   9   9        4.57        5.68      0.57 o
   4   9   9       35.40       31.73      1.17 o
   5   9   9        0.05        0.22      0.56 o
   6   9   9        0.03       -0.40      0.79 o
   7   9   9       29.61       36.11      2.15 o
  -4  10   9        1.27        1.28      0.98 o
  -3  10   9        3.83        2.24      0.98 o
  -2  10   9        4.65        5.64      1.11 o
  -1  10   9        0.15       -0.33      0.79 o
   0  10   9        2.60        3.36      0.69 o
   1  10   9       16.22       17.83      0.82 o
   2  10   9       64.93       73.66      1.60 o
   3  10   9        7.46        6.07      0.62 o
   4  10   9       15.83       19.02      0.88 o
   5  10   9        7.61        8.98      0.78 o
   6  10   9        5.74        5.54      1.27 o
  -3  11   9        0.37       -0.77      0.89 o
  -2  11   9       14.64       16.33      1.59 o
  -1  11   9        0.33        0.31      0.92 o
   0  11   9       20.61       17.48      1.54 o
   1  11   9        5.23        9.00      3.24 o
   2  11   9       12.96       11.94      1.05 o
   3  11   9        1.52        1.17      0.49 o
   4  11   9        0.97        1.63      0.50 o
   5  11   9        2.05        2.44      0.61 o
  -1  12   9        4.80        8.83      1.39 o
   0  12   9        0.03        0.13      1.03 o
   1  12   9        0.18       -0.03      0.98 o
   2  12   9        0.11        1.77      1.02 o
   3  12   9        5.94        8.89      1.05 o
   4  12   9        0.44        0.53      0.93 o
  -4 -10  10        0.00        0.00      1.32 o
  -3 -10  10       17.29       22.10      1.99 o
  -2 -10  10        0.04       -0.66      0.93 o
  -1 -10  10        4.77        6.49      1.32 o
   0 -10  10        0.91        0.40      0.83 o
   1 -10  10        0.04        0.49      0.86 o
   2 -10  10        0.43        0.93      0.92 o
  -5  -9  10        0.96        0.46      0.75 o
  -4  -9  10        0.00       -0.26      0.66 o
  -3  -9  10       16.31       21.56      1.35 o
  -2  -9  10       17.20       19.01      1.26 o
  -1  -9  10        1.92        1.99      1.06 o
   0  -9  10        3.31        4.67      0.92 o
   1  -9  10        0.00        0.41      0.76 o
   2  -9  10        1.05        0.74      0.65 o
   3  -9  10        2.65        4.34      0.88 o
  -6  -8  10        2.43        3.84      1.19 o
  -5  -8  10        8.59        8.28      1.72 o
  -4  -8  10       21.47       27.72      3.97 o
  -3  -8  10       41.58       44.74      1.78 o
  -2  -8  10        3.41        3.36      0.70 o
  -1  -8  10        2.44        3.23      0.70 o
   0  -8  10        3.14        4.84      1.19 o
   1  -8  10        1.22        1.25      1.19 o
   2  -8  10        2.76        3.16      0.78 o
   3  -8  10        0.10       -0.25      0.84 o
   4  -8  10        0.11       -0.18      0.86 o
  -7  -7  10        0.23        0.00      1.06 o
  -6  -7  10        2.60        2.51      1.19 o
  -5  -7  10        0.51        0.19      0.60 o
  -4  -7  10       15.55       14.27      1.07 o
  -3  -7  10        5.34        6.66      0.79 o
  -2  -7  10       11.58       10.58      0.89 o
  -1  -7  10       20.00       22.60      1.21 o
   0  -7  10        5.24        6.12      0.65 o
   1  -7  10        6.06        5.30      0.74 o
   2  -7  10       11.68        9.83      0.86 o
   3  -7  10        5.53        3.57      0.83 o
   4  -7  10        0.38        0.50      0.79 o
   5  -7  10       33.92       37.73      3.90 o
  -7  -6  10       15.89       16.29      1.52 o
  -6  -6  10        1.62        3.01      0.63 o
  -5  -6  10        0.86        1.11      0.56 o
  -4  -6  10       88.44       90.01      2.96 o
  -3  -6  10       23.16       20.29      1.17 o
  -2  -6  10        7.80        7.22      0.99 o
  -1  -6  10        9.72       11.60      1.99 o
   0  -6  10       74.86       59.05      1.56 o
   1  -6  10        3.56        3.58      0.50 o
   2  -6  10        0.12        0.16      0.60 o
   3  -6  10        0.02       -0.09      0.64 o
   4  -6  10        0.05       -0.66      0.66 o
   5  -6  10        4.82        7.38      0.88 o
   6  -6  10        9.81        8.97      2.18 o
  -8  -5  10        6.97        6.70      1.05 o
  -7  -5  10        0.01       -0.44      0.73 o
  -6  -5  10        3.27        4.99      0.82 o
  -5  -5  10        0.39        0.33      0.66 o
  -4  -5  10        0.00        0.10      0.60 o
  -3  -5  10        4.91        4.75      0.70 o
  -2  -5  10       30.04       30.61      1.39 o
  -1  -5  10        6.17        8.42      0.75 o
   0  -5  10       53.75       43.70      1.29 o
   1  -5  10       23.43       22.30      0.86 o
   2  -5  10       12.40       11.14      0.72 o
   3  -5  10        0.43        0.00      0.64 o
   4  -5  10       14.51       15.55      0.95 o
   5  -5  10       10.28       10.96      0.94 o
   6  -5  10        0.98        0.17      0.89 o
   7  -5  10        3.01        2.12      1.03 o
  -8  -4  10        0.61       -0.09      0.86 o
  -7  -4  10        0.79        0.30      0.70 o
  -6  -4  10       17.06       16.80      1.30 o
  -5  -4  10        0.11        0.62      0.60 o
  -4  -4  10        2.94        2.98      0.73 o
  -3  -4  10        1.92        2.61      0.73 o
  -2  -4  10        5.59        5.31      0.66 o
  -1  -4  10       31.99       40.77      1.50 o
   0  -4  10        4.05        4.97      0.56 o
   1  -4  10       27.01       26.20      0.85 o
   2  -4  10       35.32       32.05      0.84 o
   3  -4  10       13.79       10.60      0.79 o
   4  -4  10        5.41        5.80      0.68 o
   5  -4  10        2.70        2.48      0.62 o
   6  -4  10        3.14        3.20      0.98 o
   7  -4  10       13.16       16.88      1.49 o
  -8  -3  10        2.78        1.50      0.86 o
  -7  -3  10       18.74       19.24      1.46 o
  -6  -3  10        0.88        0.40      0.64 o
  -5  -3  10       54.74       52.77      2.01 o
  -4  -3  10        0.37       -0.29      0.51 o
  -3  -3  10        4.38        3.33      1.06 o
  -2  -3  10        3.52        4.08      0.60 o
  -1  -3  10       38.88       42.89      1.50 o
   0  -3  10        1.13        0.65      0.31 o
   1  -3  10        1.47        0.90      0.32 o
   2  -3  10        8.42        8.31      0.67 o
   3  -3  10        0.43        0.87      0.27 o
   4  -3  10        0.86        1.05      0.30 o
   5  -3  10        1.83        1.73      0.34 o
   6  -3  10        4.62        6.60      0.65 o
   7  -3  10        0.04        0.65      0.55 o
   8  -3  10        0.36        0.49      0.60 o
  -8  -2  10        1.05        0.06      0.83 o
  -7  -2  10       24.93       22.69      1.49 o
  -6  -2  10       62.08       64.49      2.28 o
  -5  -2  10      152.84      140.95      3.60 o
  -4  -2  10       13.67       12.42      0.98 o
  -3  -2  10       17.62       16.76      1.07 o
  -2  -2  10      116.89      100.61      2.78 o
  -1  -2  10        0.13        0.37      0.33 o
   0  -2  10        2.26        2.49      0.43 o
   1  -2  10       10.05        9.31      0.54 o
   2  -2  10        5.68        4.12      0.32 o
   3  -2  10      140.08      130.41      3.08 o
   4  -2  10        1.04        1.04      0.32 o
   5  -2  10        1.42        0.57      0.27 o
   6  -2  10        5.09        6.62      0.51 o
   7  -2  10        1.00        0.80      0.51 o
   8  -2  10       15.80       18.35      1.00 o
  -8  -1  10        0.00        0.16      0.73 o
  -7  -1  10       16.01       13.42      1.24 o
  -6  -1  10       10.84        9.62      0.98 o
  -5  -1  10        7.38        7.96      0.89 o
  -4  -1  10      125.35      115.13      3.03 o
  -3  -1  10        7.20        5.23      0.73 o
  -2  -1  10       23.45       27.08      1.02 o
  -1  -1  10       10.70       12.10      0.69 o
   0  -1  10       30.55       28.36      1.02 o
   1  -1  10        4.89        3.00      0.46 o
   2  -1  10      157.72      157.99      2.22 o
   3  -1  10      782.76      768.48      8.66 o
   4  -1  10       49.29       49.69      0.99 o
   5  -1  10       26.60       29.11      0.82 o
   6  -1  10       11.04        9.72      0.55 o
   7  -1  10        0.00       -0.11      0.41 o
   8  -1  10        0.45       -0.54      0.54 o
  -8   0  10        8.25       10.55      1.21 o
  -7   0  10        3.68        3.55      0.86 o
  -6   0  10        6.83        6.09      1.46 o
  -5   0  10        7.73        6.91      1.06 o
  -4   0  10       10.46        8.34      0.83 o
  -3   0  10        0.67       -0.21      1.06 o
  -2   0  10       24.28       23.74      0.97 o
  -1   0  10        0.53        0.82      0.35 o
   0   0  10       30.94       29.91      1.02 o
   1   0  10        1.84        1.84      0.28 o
   2   0  10      128.24      123.48      1.64 o
   3   0  10       19.50       20.54      0.70 o
   4   0  10      224.36      212.60      2.42 o
   5   0  10        6.40        6.81      0.51 o
   6   0  10        6.95       10.07      0.61 o
   7   0  10        0.36        0.68      0.48 o
   8   0  10        2.00        2.62      0.59 o
  -8   1  10        7.43        8.43      1.08 o
  -7   1  10        0.03       -0.49      0.60 o
  -6   1  10        0.00       -0.15      0.54 o
  -5   1  10        3.07        1.83      0.64 o
  -4   1  10      115.70      109.20      2.88 o
  -3   1  10       43.25       41.49      1.42 o
  -2   1  10       32.37       32.41      1.12 o
  -1   1  10        4.33        4.03      0.57 o
   0   1  10        1.63        3.44      0.36 o
   1   1  10        1.69        1.42      0.31 o
   2   1  10      155.74      149.61      2.33 o
   3   1  10       88.32       81.26      1.57 o
   4   1  10      312.25      306.86      3.93 o
   5   1  10       18.43       18.15      0.79 o
   6   1  10       16.62       16.57      0.73 o
   7   1  10       11.82       10.05      0.75 o
   8   1  10        0.18       -0.35      0.46 o
  -8   2  10        7.88       10.48      1.14 o
  -7   2  10        8.83        8.07      0.95 o
  -6   2  10        0.72        0.64      0.60 o
  -5   2  10        0.15       -0.18      0.54 o
  -4   2  10       57.39       51.21      1.84 o
  -3   2  10      521.59      525.77      8.38 o
  -2   2  10       65.32       63.73      2.07 o
  -1   2  10      201.78      197.32      3.58 o
   0   2  10       54.99       49.26      1.20 o
   1   2  10        5.22        5.47      0.43 o
   2   2  10        5.46        4.96      0.41 o
   3   2  10        5.44        4.38      0.43 o
   4   2  10      135.77      129.88      2.03 o
   5   2  10       61.18       57.65      1.40 o
   6   2  10        2.12        2.25      0.49 o
   7   2  10       13.28       16.15      1.04 o
   8   2  10        2.02        3.04      0.72 o
  -8   3  10        3.87        1.59      1.59 o
  -7   3  10        0.75        1.29      0.79 o
  -6   3  10       12.02       14.91      2.18 o
  -5   3  10        5.43        6.02      0.93 o
  -4   3  10       30.69       31.05      1.17 o
  -3   3  10      208.30      199.78      5.75 o
  -2   3  10      130.59      127.25      2.61 o
  -1   3  10       11.77       11.09      0.60 o
   0   3  10        2.18        1.29      0.33 o
   1   3  10       37.12       38.35      1.15 o
   2   3  10      270.63      254.10      4.28 o
   3   3  10       43.23       40.69      1.00 o
   4   3  10       43.66       41.12      1.01 o
   5   3  10      104.92      100.03      2.00 o
   6   3  10       93.03       85.72      2.19 o
   7   3  10        5.46        4.78      0.73 o
   8   3  10        5.38        6.95      0.86 o
  -8   4  10        1.03        0.40      1.46 o
  -7   4  10        4.18        5.16      1.59 o
  -6   4  10        1.96        2.36      0.73 o
  -5   4  10       17.79       15.65      1.59 o
  -4   4  10        1.31        1.00      0.43 o
  -3   4  10      111.95      112.14      2.44 o
  -2   4  10        0.82        1.92      0.50 o
  -1   4  10       33.52       26.41      0.89 o
   0   4  10        2.83        2.58      0.43 o
   1   4  10      104.64       98.96      2.11 o
   2   4  10      100.46       97.50      2.76 o
   3   4  10       91.44       89.90      1.80 o
   4   4  10      170.76      153.29      2.34 o
   5   4  10       50.74       45.26      1.36 o
   6   4  10       28.13       32.64      1.45 o
   7   4  10        2.57        0.50      0.57 o
   8   4  10        6.82        6.10      0.83 o
  -7   5  10        1.37       -0.26      1.06 o
  -6   5  10        0.05       -0.26      1.06 o
  -5   5  10        8.17        9.04      0.95 o
  -4   5  10       36.09       35.83      2.71 o
  -3   5  10       57.39       60.36      1.43 o
  -2   5  10      134.32      138.20      2.77 o
  -1   5  10       60.42       56.93      1.52 o
   0   5  10       68.05       71.40      1.75 o
   1   5  10      114.17      105.07      2.21 o
   2   5  10        0.03       -0.07      0.34 o
   3   5  10       14.36       14.04      0.72 o
   4   5  10      135.47      129.85      2.38 o
   5   5  10       11.68       11.90      0.72 o
   6   5  10        1.19        1.03      0.55 o
   7   5  10       28.84       33.65      1.46 o
   8   5  10        2.76        3.61      0.78 o
  -7   6  10        0.64        2.78      1.46 o
  -6   6  10        1.93        2.25      1.32 o
  -5   6  10        7.91        8.34      1.59 o
  -4   6  10        1.47        1.06      0.93 o
  -3   6  10       39.94       41.75      1.38 o
  -2   6  10       14.13       12.00      0.76 o
  -1   6  10        8.04        8.59      0.64 o
   0   6  10        0.35       -0.06      0.39 o
   1   6  10        1.82        1.15      0.38 o
   2   6  10        9.91        9.45      0.64 o
   3   6  10       81.18       80.31      1.75 o
   4   6  10        0.62        0.64      0.42 o
   5   6  10        1.15        0.88      0.54 o
   6   6  10        9.80        9.28      0.89 o
   7   6  10        1.57        2.12      0.68 o
   8   6  10        0.65        0.39      1.31 o
  -6   7  10       14.75       16.15      2.12 o
  -5   7  10       28.30       28.85      2.51 o
  -4   7  10       89.06       93.61      7.68 o
  -3   7  10       20.44       23.94      1.53 o
  -2   7  10       76.32       80.18      1.98 o
  -1   7  10        7.59        6.98      0.65 o
   0   7  10        0.88        0.63      0.43 o
   1   7  10       12.79        8.95      0.62 o
   2   7  10        1.64        0.77      0.41 o
   3   7  10       16.21       12.53      0.80 o
   4   7  10       44.09       44.54      1.32 o
   5   7  10        1.03        0.01      0.51 o
   6   7  10        4.04        2.75      0.70 o
   7   7  10        2.92        4.13      0.79 o
   8   7  10        1.25       -0.03      1.07 o
  -6   8  10        1.14        0.40      1.32 o
  -5   8  10       34.18       45.66      3.04 o
  -4   8  10        8.22        8.15      1.12 o
  -3   8  10        5.50        4.45      0.93 o
  -2   8  10       19.55       17.36      1.06 o
  -1   8  10       16.06       15.33      0.70 o
   0   8  10       14.73       13.97      0.75 o
   1   8  10        0.07       -0.37      0.39 o
   2   8  10        0.28       -0.04      0.41 o
   3   8  10        0.52        1.06      0.38 o
   4   8  10        1.69        0.95      0.62 o
   5   8  10        5.74        5.41      0.88 o
   6   8  10        4.81        7.47      0.88 o
   7   8  10        2.41        2.63      0.75 o
  -4   9  10        0.05       -0.71      1.39 o
  -3   9  10        7.08        8.04      0.99 o
  -2   9  10        0.02        0.33      0.60 o
  -1   9  10        0.00       -0.48      0.48 o
   0   9  10        0.71       -0.36      0.38 o
   1   9  10       11.70       12.60      0.69 o
   2   9  10       11.03        9.84      0.86 o
   3   9  10        3.96        4.58      0.60 o
   4   9  10        9.99        8.42      0.82 o
   5   9  10        9.34       12.39      1.03 o
   6   9  10        2.12        1.76      0.72 o
  -4  10  10        5.02        5.16      1.22 o
  -3  10  10        6.69        7.20      1.26 o
  -2  10  10        3.06        3.64      1.03 o
  -1  10  10        5.25        6.85      0.88 o
   0  10  10        8.45        7.78      0.88 o
   1  10  10        7.38        6.32      0.73 o
   2  10  10       17.48       16.43      0.95 o
   3  10  10        7.37       10.89      0.97 o
   4  10  10        6.75       10.81      0.78 o
   5  10  10        1.21        0.24      0.79 o
   6  10  10        0.01       -0.15      0.68 o
  -2  11  10        8.10        8.95      1.31 o
  -1  11  10        0.12       -0.13      0.94 o
   0  11  10        2.84        0.96      0.98 o
   1  11  10        0.41        0.72      0.98 o
   2  11  10        3.80        4.37      1.31 o
   3  11  10        0.85       -0.23      0.53 o
   4  11  10        0.48        1.55      0.70 o
   1  12  10        0.57        1.44      1.07 o
   2  12  10        1.95        3.61      2.18 o
  -2 -10  11        0.01       -0.40      1.06 o
  -1 -10  11        0.14       -1.06      1.06 o
   0 -10  11        0.02        1.02      0.95 o
  -4  -9  11        6.13        4.07      0.94 o
  -3  -9  11        6.52        6.76      0.92 o
  -2  -9  11       32.36       35.87      2.51 o
  -1  -9  11        1.42        2.38      1.19 o
   0  -9  11        2.53        5.27      1.05 o
   1  -9  11        0.52        0.70      0.86 o
   2  -9  11        2.77        2.17      0.92 o
  -5  -8  11        4.81        5.10      0.94 o
  -4  -8  11       35.45       39.42      1.82 o
  -3  -8  11        0.23        0.42      0.70 o
  -2  -8  11        6.24        7.77      0.89 o
  -1  -8  11       14.45       18.34      1.17 o
   0  -8  11        0.38        1.25      0.76 o
   1  -8  11        9.34       11.38      1.11 o
   2  -8  11       16.02       14.32      1.30 o
   3  -8  11        9.28       11.45      1.65 o
   4  -8  11        1.89        3.53      0.98 o
  -6  -7  11        1.30       -0.26      1.06 o
  -5  -7  11       13.61       17.64      1.72 o
  -4  -7  11        1.29        2.25      0.75 o
  -3  -7  11        2.01        1.73      0.70 o
  -2  -7  11        0.76        0.83      0.60 o
  -1  -7  11        3.84        4.19      0.70 o
   0  -7  11        4.94        6.29      0.70 o
   1  -7  11        3.12        3.89      0.89 o
   2  -7  11        2.14        1.57      0.83 o
   3  -7  11        1.96        1.22      0.83 o
   4  -7  11        5.70        4.61      1.02 o
   5  -7  11        1.90        3.40      1.05 o
  -7  -6  11        0.14        0.03      1.65 o
  -6  -6  11        0.01        1.21      0.63 o
  -5  -6  11        2.58        3.18      0.75 o
  -4  -6  11        4.36        5.67      0.84 o
  -3  -6  11        4.57        2.69      0.70 o
  -2  -6  11        1.23        0.05      0.51 o
  -1  -6  11        3.08        1.38      0.60 o
   0  -6  11        0.79        0.32      0.48 o
   1  -6  11        0.02       -0.40      0.45 o
   2  -6  11        7.03        6.65      1.65 o
   3  -6  11        0.72        0.35      0.73 o
   4  -6  11        0.13       -0.32      0.73 o
   5  -6  11       13.25       14.36      1.46 o
  -7  -5  11        9.65       11.53      1.21 o
  -6  -5  11        1.71        1.62      0.63 o
  -5  -5  11        2.75        3.81      0.83 o
  -4  -5  11       17.20       17.34      1.17 o
  -3  -5  11        5.49        6.47      0.79 o
  -2  -5  11       68.06       68.56      5.96 o
  -1  -5  11       19.74       13.90      1.32 o
   0  -5  11        1.21        0.65      0.54 o
   1  -5  11        0.00       -0.40      0.40 o
   2  -5  11       43.76       49.54      1.96 o
   3  -5  11        0.01        0.77      0.70 o
   4  -5  11        9.51       12.89      1.14 o
   5  -5  11        0.31        1.22      0.83 o
   6  -5  11        0.05       -0.25      1.06 o
  -8  -4  11        3.49        6.54      1.11 o
  -7  -4  11        1.98        2.52      0.92 o
  -6  -4  11        0.14       -0.60      0.60 o
  -5  -4  11        9.38        9.84      0.98 o
  -4  -4  11       20.18       17.84      1.17 o
  -3  -4  11       30.95       32.91      1.49 o
  -2  -4  11        1.40        0.29      0.51 o
  -1  -4  11       35.84       28.21      1.52 o
   0  -4  11        5.38        2.85      0.73 o
   1  -4  11        0.17       -0.19      0.29 o
   2  -4  11        6.07        5.19      0.62 o
   3  -4  11       47.38       52.80      1.52 o
   4  -4  11       10.47       11.41      1.02 o
   5  -4  11        0.19        0.74      0.56 o
   6  -4  11        0.31       -0.13      0.78 o
   7  -4  11        1.14        0.74      0.72 o
  -8  -3  11        2.43        2.86      0.98 o
  -7  -3  11        0.02       -0.48      0.73 o
  -6  -3  11       11.11       11.37      1.11 o
  -5  -3  11        0.56       -0.23      0.73 o
  -4  -3  11        0.59        0.22      0.54 o
  -3  -3  11        1.99        2.43      0.60 o
  -2  -3  11        3.28        1.69      0.60 o
  -1  -3  11       24.11       26.23      1.52 o
   0  -3  11        7.62        3.84      0.56 o
   1  -3  11       33.15       32.88      1.32 o
   2  -3  11       73.61       72.27      2.10 o
   3  -3  11        0.08        0.26      0.38 o
   4  -3  11        0.99        1.72      0.35 o
   5  -3  11        2.07        3.33      0.48 o
   6  -3  11        2.12        2.87      0.58 o
   7  -3  11        0.51       -0.02      0.54 o
  -8  -2  11        0.03       -0.12      0.79 o
  -7  -2  11       20.48       18.71      1.43 o
  -6  -2  11       34.37       32.58      1.92 o
  -5  -2  11        1.09        0.40      0.60 o
  -4  -2  11        8.78        6.48      0.83 o
  -3  -2  11       30.88       31.46      1.45 o
  -2  -2  11        0.66        1.13      0.66 o
  -1  -2  11        6.03        9.03      0.84 o
   0  -2  11       49.29       43.22      1.59 o
   1  -2  11       87.89       82.00      2.25 o
   2  -2  11        6.67        6.87      1.46 o
   3  -2  11       81.15       73.06      1.93 o
   4  -2  11        4.71        3.56      0.38 o
   5  -2  11        8.03        9.70      0.59 o
   6  -2  11       43.65       46.90      1.11 o
   7  -2  11        3.42        5.63      1.03 o
  -8  -1  11        0.11        0.55      0.78 o
  -7  -1  11       24.05       29.36      1.65 o
  -6  -1  11        0.09        0.59      0.64 o
  -5  -1  11        8.67        9.07      0.98 o
  -4  -1  11       15.89       16.60      1.11 o
  -3  -1  11       61.12       55.39      2.18 o
  -2  -1  11      108.05       96.27      3.38 o
  -1  -1  11       14.29       13.60      1.06 o
   0  -1  11       13.88       12.49      0.89 o
   1  -1  11      225.46      216.78      4.68 o
   2  -1  11       61.11       61.69      1.97 o
   3  -1  11       31.84       27.97      1.03 o
   4  -1  11       35.85       28.79      0.77 o
   5  -1  11       14.01       18.36      0.64 o
   6  -1  11        0.60        0.04      0.32 o
   7  -1  11        4.01        4.10      0.66 o
   8  -1  11        0.03        0.83      0.62 o
  -8   0  11        0.07        1.07      0.86 o
  -7   0  11       16.71       16.28      2.58 o
  -6   0  11        6.95        5.42      0.86 o
  -5   0  11        0.02        0.22      0.54 o
  -4   0  11        0.81       -0.09      1.26 o
  -3   0  11       54.49       47.19      1.77 o
  -2   0  11      138.46      130.01      3.18 o
  -1   0  11        5.83       10.62      0.84 o
   0   0  11       18.70       23.86      1.22 o
   1   0  11      269.27      243.17      5.15 o
   2   0  11       31.82       31.47      1.07 o
   3   0  11       95.10       91.96      1.72 o
   4   0  11        0.01       -0.23      0.29 o
   5   0  11       38.18       37.06      0.92 o
   6   0  11       19.13       18.57      0.79 o
   7   0  11       19.26       19.97      0.99 o
   8   0  11        0.08        0.23      0.55 o
  -8   1  11        4.07        5.06      1.06 o
  -7   1  11        0.45        2.00      0.83 o
  -6   1  11        3.95        2.34      0.79 o
  -5   1  11       27.82       27.90      1.43 o
  -4   1  11       42.49       37.39      1.68 o
  -3   1  11       36.26       36.25      1.54 o
  -2   1  11        2.53        2.76      0.60 o
  -1   1  11       10.22        9.88      0.93 o
   0   1  11       96.33       87.83      2.39 o
   1   1  11      172.31      175.12      3.09 o
   2   1  11       95.18       97.09      1.73 o
   3   1  11       44.54       41.29      1.06 o
   4   1  11       27.27       24.00      0.82 o
   5   1  11        0.38        0.15      0.35 o
   6   1  11        4.24        5.65      0.62 o
   7   1  11        0.24       -0.66      0.66 o
   8   1  11        2.16        2.33      0.73 o
  -8   2  11        5.46        6.17      1.39 o
  -7   2  11        0.47        0.31      0.73 o
  -6   2  11        4.43        3.98      1.06 o
  -5   2  11       14.65       13.99      1.11 o
  -4   2  11       30.65       27.14      1.43 o
  -3   2  11       84.62       83.45      2.47 o
  -2   2  11       45.46       38.36      1.58 o
  -1   2  11      105.85      101.83      2.71 o
   0   2  11      236.20      227.70      4.86 o
   1   2  11       75.98       72.61      1.72 o
   2   2  11      155.18      154.74      2.49 o
   3   2  11       85.73       80.96      1.63 o
   4   2  11        9.33        8.31      0.52 o
   5   2  11       34.27       34.60      1.00 o
   6   2  11        2.05        2.09      0.50 o
   7   2  11        3.56        5.36      0.77 o
   8   2  11       18.32       21.74      1.25 o
  -7   3  11        2.04        2.28      0.83 o
  -6   3  11        0.22        0.19      0.64 o
  -5   3  11        2.63        2.02      0.64 o
  -4   3  11       37.24       37.64      1.72 o
  -3   3  11       17.56       21.12      1.24 o
  -2   3  11        0.86        0.52      1.59 o
  -1   3  11       70.08       62.59      2.01 o
   0   3  11       44.99       40.72      1.99 o
   1   3  11        4.81        3.42      0.51 o
   2   3  11        0.00       -0.04      0.38 o
   3   3  11       24.50       21.74      1.21 o
   4   3  11      113.69      106.67      1.84 o
   5   3  11        6.69        6.75      0.54 o
   6   3  11        5.90        4.72      0.60 o
   7   3  11        6.96        9.80      0.91 o
   8   3  11       18.80       24.58      1.32 o
  -7   4  11        6.11        7.28      1.72 o
  -6   4  11        0.04        0.29      0.66 o
  -5   4  11        1.61        2.67      0.99 o
  -4   4  11       62.44       70.41      2.51 o
  -3   4  11        3.19        4.60      0.70 o
  -2   4  11       13.53        8.73      1.52 o
  -1   4  11       71.42       72.45      2.20 o
   0   4  11       56.98       54.90      1.74 o
   1   4  11       15.04       12.90      0.76 o
   2   4  11        1.13        0.80      0.43 o
   3   4  11       27.89       30.13      1.04 o
   4   4  11      148.79      136.86      2.21 o
   5   4  11       41.34       38.20      1.07 o
   6   4  11        5.20        5.45      0.72 o
   7   4  11       25.22       30.09      1.42 o
   8   4  11        9.47        9.81      1.28 o
  -7   5  11        2.06        2.51      1.46 o
  -6   5  11        5.09        5.69      1.46 o
  -5   5  11        0.09        0.76      0.66 o
  -4   5  11       13.20       11.28      0.98 o
  -3   5  11       32.87       34.10      1.53 o
  -2   5  11       25.93       25.55      1.30 o
  -1   5  11       12.11       13.04      1.26 o
   0   5  11       16.02       15.10      0.83 o
   1   5  11        3.89        4.15      0.53 o
   2   5  11        0.09       -0.02      0.34 o
   3   5  11       97.55       87.23      1.87 o
   4   5  11        6.46        5.91      1.32 o
   5   5  11        0.94        0.44      0.43 o
   6   5  11        1.09        0.81      0.57 o
   7   5  11        0.94        0.68      0.62 o
   8   5  11        2.55        2.64      1.09 o
  -6   6  11        0.90        1.32      1.32 o
  -5   6  11        5.27        5.29      1.46 o
  -4   6  11        0.75        1.08      0.64 o
  -3   6  11        4.68        6.74      0.86 o
  -2   6  11       68.42       62.44      2.58 o
  -1   6  11       13.31       11.98      0.86 o
   0   6  11       18.54       18.33      0.93 o
   1   6  11       14.61       12.75      0.81 o
   2   6  11       57.65       50.93      1.35 o
   3   6  11       36.13       34.40      1.23 o
   4   6  11        1.43        2.19      0.50 o
   5   6  11        0.25        0.74      0.42 o
   6   6  11        1.36        1.19      0.52 o
   7   6  11        0.03       -0.79      0.97 o
  -6   7  11        0.30        0.00      1.32 o
  -5   7  11        5.59        8.07      1.72 o
  -4   7  11       17.35       14.30      1.85 o
  -3   7  11        7.09        5.56      1.32 o
  -2   7  11        2.26        1.20      0.81 o
  -1   7  11        0.64        0.05      0.45 o
   0   7  11        0.36        0.62      0.48 o
   1   7  11       25.16       24.06      1.00 o
   2   7  11        0.04        0.37      0.43 o
   3   7  11       23.77       23.25      1.00 o
   4   7  11       10.93       10.40      0.75 o
   5   7  11        0.64       -0.31      0.51 o
   6   7  11        2.84        2.34      0.57 o
   7   7  11        0.04       -0.68      0.96 o
  -5   8  11        0.01        0.53      1.32 o
  -4   8  11       18.89       19.19      2.12 o
  -3   8  11       28.93       30.97      2.51 o
  -2   8  11        0.49        0.93      1.46 o
  -1   8  11        3.84        1.88      0.49 o
   0   8  11        8.74       11.82      0.75 o
   1   8  11        2.65        2.51      0.51 o
   2   8  11        0.81        0.50      0.46 o
   3   8  11        4.75        5.90      0.62 o
   4   8  11       27.52       30.58      2.78 o
   5   8  11        7.12        4.50      0.76 o
   6   8  11       16.09       21.25      1.10 o
  -4   9  11        3.53        1.59      1.32 o
  -3   9  11        0.01       -0.69      0.73 o
  -2   9  11        2.13        1.68      0.83 o
  -1   9  11        1.66        1.71      0.79 o
   0   9  11        1.21        1.07      0.65 o
   1   9  11       26.85       30.67      1.17 o
   2   9  11        6.21        8.02      0.71 o
   3   9  11        3.62        4.93      0.98 o
   4   9  11        0.02        0.32      0.58 o
   5   9  11        1.80        2.70      0.77 o
   6   9  11        8.25       11.90      1.62 o
  -3  10  11        2.11        0.26      1.46 o
  -2  10  11        0.43       -1.06      1.19 o
  -1  10  11        4.32        2.83      0.92 o
   0  10  11        0.17       -0.50      0.66 o
   1  10  11       10.24        9.33      0.88 o
   2  10  11        0.25       -0.11      0.66 o
   3  10  11        0.03        0.48      0.68 o
   4  10  11        0.35        0.07      0.77 o
   5  10  11        9.77       14.05      1.18 o
  -1  11  11        8.65       11.78      2.58 o
   0  11  11        3.40        2.85      1.12 o
   1  11  11       21.45       32.43      3.04 o
   2  11  11        2.29        3.65      0.95 o
   3  11  11        7.16        8.55      0.99 o
  -2  -9  12        2.42        1.59      1.32 o
  -1  -9  12       16.25       18.66      1.99 o
   0  -9  12        1.17        2.91      1.32 o
  -4  -8  12       14.18       13.98      1.72 o
  -3  -8  12        1.84        2.53      0.79 o
  -2  -8  12       11.38        8.86      1.02 o
  -1  -8  12        0.06       -0.56      0.56 o
   0  -8  12        6.99        9.00      1.46 o
   1  -8  12        0.29        0.26      1.06 o
   2  -8  12        0.42        0.01      0.83 o
  -5  -7  12        4.61        6.22      0.99 o
  -4  -7  12       21.39       30.14      1.79 o
  -3  -7  12       19.30       21.09      1.35 o
  -2  -7  12        5.15        4.88      0.79 o
  -1  -7  12       14.10       12.36      1.07 o
   0  -7  12        0.02       -0.28      0.54 o
   1  -7  12        6.66        8.07      1.32 o
   2  -7  12        0.58       -0.18      0.73 o
   3  -7  12        1.67        0.99      0.89 o
   4  -7  12       12.35       14.12      3.38 o
  -6  -6  12        3.02        2.61      0.89 o
  -5  -6  12        7.16        7.61      0.98 o
  -4  -6  12        4.52        4.48      0.84 o
  -3  -6  12        1.34        2.04      0.70 o
  -2  -6  12        3.33        2.42      1.32 o
  -1  -6  12        1.85        1.79      0.86 o
   0  -6  12        6.01        5.22      0.75 o
   1  -6  12       11.59       10.17      0.98 o
   2  -6  12        8.45        7.68      1.32 o
   3  -6  12        0.16       -0.02      0.73 o
   4  -6  12       31.97       40.88      1.94 o
   5  -6  12        0.00        0.75      0.83 o
  -6  -5  12        0.03        0.06      0.73 o
  -5  -5  12        0.35       -0.60      0.60 o
  -4  -5  12       15.86       18.49      1.31 o
  -3  -5  12        0.01        0.25      0.60 o
  -2  -5  12        0.37        1.32      0.79 o
  -1  -5  12        1.19        0.00      0.66 o
   0  -5  12        2.07        1.26      0.73 o
   1  -5  12        4.25        4.18      0.70 o
   2  -5  12       14.57       16.12      1.07 o
   3  -5  12       15.81       22.10      1.85 o
   4  -5  12        5.10        6.13      0.98 o
   5  -5  12        0.00       -0.41      0.76 o
  -7  -4  12        1.16        1.06      1.19 o
  -6  -4  12        2.47        1.88      0.79 o
  -5  -4  12        2.68        2.35      0.79 o
  -4  -4  12        0.79       -0.02      0.64 o
  -3  -4  12       10.47       11.56      0.98 o
  -2  -4  12        0.07       -0.47      0.47 o
  -1  -4  12        0.36        0.99      0.56 o
   0  -4  12       31.37       24.54      1.22 o
   1  -4  12       12.22       11.78      1.32 o
   2  -4  12        3.10        4.90      1.06 o
   3  -4  12       16.63       19.50      1.22 o
   4  -4  12        0.22        0.17      0.70 o
   5  -4  12        8.23       10.30      1.39 o
   6  -4  12        0.02        0.40      1.46 o
  -7  -3  12        1.81        3.35      1.79 o
  -6  -3  12        0.21       -0.64      0.64 o
  -5  -3  12        3.64        3.79      0.83 o
  -4  -3  12        9.44        8.51      1.52 o
  -3  -3  12       50.81       51.53      3.51 o
  -2  -3  12        4.07        4.40      0.99 o
  -1  -3  12       11.59        8.30      0.84 o
   0  -3  12        1.74        1.32      0.56 o
   1  -3  12       18.43       18.63      1.12 o
   2  -3  12        3.52        4.35      0.86 o
   3  -3  12       17.30       19.06      1.32 o
   4  -3  12        9.30       10.23      1.32 o
   5  -3  12        0.10       -0.64      0.64 o
   6  -3  12        4.27        4.68      1.19 o
  -7  -2  12        5.08        6.10      1.11 o
  -6  -2  12        4.61        3.81      0.89 o
  -5  -2  12        1.08        1.84      0.86 o
  -4  -2  12        1.56        0.22      0.60 o
  -3  -2  12        0.00       -0.04      0.51 o
  -2  -2  12       24.81       26.26      3.64 o
  -1  -2  12       38.47       30.77      1.35 o
   0  -2  12       43.08       35.61      1.50 o
   1  -2  12        0.43        0.60      0.47 o
   2  -2  12        0.15       -0.41      0.41 o
   3  -2  12       66.98       65.07      2.06 o
   4  -2  12        2.95        1.16      0.60 o
   5  -2  12       21.83       19.82      0.80 o
   6  -2  12        4.85        5.33      0.54 o
   7  -2  12       16.21       21.21      1.22 o
  -7  -1  12        9.93       12.36      1.26 o
  -6  -1  12       19.83       20.76      1.39 o
  -5  -1  12        0.11        0.68      0.60 o
  -4  -1  12        2.86        2.52      0.70 o
  -3  -1  12        0.00        0.07      0.56 o
  -2  -1  12        0.04       -0.47      0.47 o
  -1  -1  12       17.68       16.50      1.65 o
   0  -1  12        2.35        2.93      0.66 o
   1  -1  12        4.86        3.11      0.66 o
   2  -1  12        0.06       -0.41      0.41 o
   3  -1  12        9.82        7.41      0.79 o
   4  -1  12        1.94        3.43      0.70 o
   5  -1  12       36.19       36.22      0.93 o
   6  -1  12        3.97        3.27      0.46 o
   7  -1  12        6.42        8.78      0.75 o
  -7   0  12        0.51        0.00      1.19 o
  -6   0  12       18.50       19.26      2.78 o
  -5   0  12        0.02       -0.30      0.64 o
  -4   0  12        9.84       10.31      1.02 o
  -3   0  12        0.16       -0.37      0.51 o
  -2   0  12        1.23        0.86      0.56 o
  -1   0  12       52.83       42.26      1.64 o
   0   0  12      252.91      256.03      5.52 o
   1   0  12       11.08        8.21      0.84 o
   2   0  12       85.48       86.08      2.43 o
   3   0  12        9.77        7.16      0.75 o
   4   0  12       10.50       10.47      0.78 o
   5   0  12        1.80        1.29      0.40 o
   6   0  12        2.00        1.21      0.44 o
   7   0  12       12.68       11.32      0.74 o
  -7   1  12        0.98        0.44      0.79 o
  -6   1  12        0.09       -1.26      1.26 o
  -5   1  12        0.24       -0.60      0.60 o
  -4   1  12       22.66       20.68      1.30 o
  -3   1  12       14.36       12.88      1.07 o
  -2   1  12        2.69        1.99      0.66 o
  -1   1  12      108.40      106.76      3.90 o
   0   1  12      270.00      265.01      5.61 o
   1   1  12       66.53       62.68      2.01 o
   2   1  12       81.63       76.92      2.29 o
   3   1  12       15.60       15.74      0.69 o
   4   1  12        0.21        0.59      0.35 o
   5   1  12        0.10       -0.03      0.34 o
   6   1  12        0.81        0.59      0.42 o
   7   1  12        4.38        3.67      0.75 o
  -7   2  12        1.10        0.67      1.26 o
  -6   2  12       16.70       21.30      1.43 o
  -5   2  12       17.15       15.35      1.21 o
  -4   2  12        1.64        1.47      0.64 o
  -3   2  12       59.30       53.59      2.98 o
  -2   2  12       97.63       92.86      2.66 o
  -1   2  12       20.77       20.06      1.17 o
   0   2  12        0.72        1.13      0.56 o
   1   2  12       50.20       42.77      1.64 o
   2   2  12       45.86       44.16      1.55 o
   3   2  12        0.00        0.13      0.32 o
   4   2  12        1.03        0.79      0.34 o
   5   2  12       13.15       12.18      0.66 o
   6   2  12        4.86        5.85      0.58 o
   7   2  12       10.95       12.85      0.99 o
  -7   3  12        0.03       -0.73      0.73 o
  -6   3  12        7.12        6.45      1.02 o
  -5   3  12       12.00       14.16      2.38 o
  -4   3  12        0.48        1.47      0.64 o
  -3   3  12       35.23       36.39      1.62 o
  -2   3  12       13.22       15.55      1.07 o
  -1   3  12       46.73       48.51      1.77 o
   0   3  12       13.63       13.47      0.98 o
   1   3  12        2.90        2.24      0.93 o
   2   3  12        1.42        0.80      0.34 o
   3   3  12        1.01        1.04      0.38 o
   4   3  12        3.26        4.75      0.49 o
   5   3  12        7.28        6.56      0.76 o
   6   3  12        7.41        8.07      0.61 o
   7   3  12        3.69        4.17      0.80 o
  -7   4  12        3.58        2.91      1.59 o
  -6   4  12       13.71       14.47      1.65 o
  -5   4  12        0.03        0.26      0.99 o
  -4   4  12        1.57        1.78      1.32 o
  -3   4  12        4.14        4.12      0.99 o
  -2   4  12        8.60        8.76      0.89 o
  -1   4  12       63.43       65.91      2.15 o
   0   4  12       20.77       17.02      3.57 o
   1   4  12       84.64       81.63      2.43 o
   2   4  12       15.89       14.29      0.86 o
   3   4  12       67.40       67.94      1.41 o
   4   4  12        9.38        8.98      0.60 o
   5   4  12        1.85        0.61      0.37 o
   6   4  12        1.42        1.39      0.45 o
   7   4  12        9.37       10.02      0.79 o
  -6   5  12        1.83        1.85      1.19 o
  -5   5  12        2.79        2.70      0.76 o
  -4   5  12        2.68        2.37      0.73 o
  -3   5  12        0.84        0.20      0.54 o
  -2   5  12        1.48        0.86      0.56 o
  -1   5  12        0.65        0.73      0.56 o
   0   5  12       15.12       11.89      0.94 o
   1   5  12       16.49       17.91      0.97 o
   2   5  12       45.11       39.11      1.35 o
   3   5  12       27.06       28.73      1.08 o
   4   5  12       97.29      105.58      2.13 o
   5   5  12        0.53        1.07      0.43 o
   6   5  12        3.89        4.29      0.64 o
   7   5  12        0.07        0.10      0.67 o
  -6   6  12        0.17       -0.13      1.19 o
  -5   6  12        0.02       -1.06      1.06 o
  -4   6  12        2.09        3.65      1.79 o
  -3   6  12        1.56        2.08      0.73 o
  -2   6  12        9.68       11.89      1.02 o
  -1   6  12       18.33       17.18      1.17 o
   0   6  12        6.49        7.97      0.74 o
   1   6  12        6.37        4.96      0.63 o
   2   6  12        0.24        0.69      0.43 o
   3   6  12        3.54        3.85      1.21 o
   4   6  12       31.15       30.86      1.43 o
   5   6  12        1.68        0.63      0.40 o
   6   6  12        0.42       -0.30      0.45 o
   7   6  12        3.00        3.34      0.67 o
  -5   7  12        0.48       -0.53      1.06 o
  -4   7  12        3.59        2.91      1.32 o
  -3   7  12       20.39       26.74      2.25 o
  -2   7  12        1.04        1.26      0.66 o
  -1   7  12       25.49       28.30      1.45 o
   0   7  12        0.32       -0.42      0.47 o
   1   7  12       12.91       12.77      1.03 o
   2   7  12        0.07       -0.30      0.40 o
   3   7  12       24.24       23.79      1.04 o
   4   7  12        0.35        0.62      0.54 o
   5   7  12        2.19        2.66      0.70 o
   6   7  12        0.21        0.59      0.53 o
  -4   8  12        8.70        8.34      1.59 o
  -3   8  12        0.02       -0.13      1.06 o
  -2   8  12        1.77        3.18      1.19 o
  -1   8  12        0.23        0.11      0.54 o
   0   8  12        2.79        1.83      0.54 o
   1   8  12        4.41        3.50      0.56 o
   2   8  12        1.07        0.18      0.46 o
   3   8  12        1.33        2.05      0.76 o
   4   8  12       25.34       26.06      1.35 o
   5   8  12        1.10        1.62      0.74 o
   6   8  12        2.37        2.06      0.60 o
  -3   9  12        3.88        6.62      1.59 o
  -2   9  12        5.28        5.16      1.46 o
  -1   9  12        1.28        1.12      0.83 o
   0   9  12        0.37        0.48      0.54 o
   1   9  12        4.48        3.47      0.57 o
   2   9  12        9.94        7.84      1.29 o
   3   9  12        0.28        0.04      0.63 o
   4   9  12       14.70       21.07      1.80 o
   5   9  12        5.13        6.25      0.95 o
  -2  10  12        1.82        0.40      1.19 o
  -1  10  12        2.97        5.72      1.11 o
   0  10  12        6.28        9.03      1.21 o
   1  10  12        6.61       10.69      1.03 o
   2  10  12        9.90       12.33      1.30 o
   3  10  12       21.09       25.54      1.40 o
   4  10  12        0.01        0.30      0.76 o
  -2  -8  13        7.50        5.56      0.92 o
  -1  -8  13        9.71       12.18      1.72 o
   0  -8  13        2.02        3.97      1.32 o
   1  -8  13        1.98        0.93      1.19 o
  -4  -7  13       11.96       13.67      1.21 o
  -3  -7  13        5.52        7.13      0.98 o
  -2  -7  13       16.74       19.48      2.45 o
  -1  -7  13        1.54        1.62      0.73 o
   0  -7  13        1.20       -0.40      0.93 o
   1  -7  13        2.25        2.65      1.19 o
   2  -7  13        3.84        4.24      1.32 o
  -5  -6  13       34.45       47.13      2.01 o
  -4  -6  13        0.93        0.99      0.75 o
  -3  -6  13        0.42       -0.40      0.93 o
  -2  -6  13       13.97       16.61      1.99 o
  -1  -6  13        3.08        3.22      0.79 o
   0  -6  13       13.32       15.35      1.11 o
   1  -6  13        3.53        2.82      1.13 o
   2  -6  13        4.64        3.18      1.19 o
   3  -6  13       22.18       25.55      2.25 o
   4  -6  13        3.92        4.37      1.32 o
  -6  -5  13        2.44        2.30      0.92 o
  -5  -5  13       10.67       11.88      1.21 o
  -4  -5  13        0.09       -0.40      0.79 o
  -3  -5  13        4.03        3.44      1.06 o
  -2  -5  13        0.18        0.79      0.79 o
  -1  -5  13        8.05       10.99      1.32 o
   0  -5  13        3.64        4.83      0.84 o
   1  -5  13        0.68       -0.26      0.60 o
   2  -5  13       19.30       21.81      2.25 o
   3  -5  13        6.81        8.87      1.46 o
   4  -5  13        0.19       -0.93      0.93 o
  -6  -4  13        0.91        0.07      0.79 o
  -5  -4  13        2.38        3.69      0.92 o
  -4  -4  13        2.15        3.71      0.84 o
  -3  -4  13        2.48        2.40      0.70 o
  -2  -4  13        8.05        6.33      0.79 o
  -1  -4  13        0.03       -0.60      0.60 o
   0  -4  13        0.26        1.32      0.79 o
   1  -4  13       17.38       19.46      1.72 o
   2  -4  13       19.94       28.59      1.99 o
   3  -4  13        2.06        2.93      0.75 o
   4  -4  13        3.12        2.65      1.19 o
   5  -4  13        0.51       -0.13      1.06 o
  -6  -3  13        0.87        1.46      0.83 o
  -5  -3  13       36.63       36.00      1.86 o
  -4  -3  13        1.19        3.73      0.99 o
  -3  -3  13        0.81        0.07      0.60 o
  -2  -3  13        3.58        3.34      0.70 o
  -1  -3  13        6.07        7.03      0.84 o
   0  -3  13        3.09        2.58      0.66 o
   1  -3  13       15.71       16.88      1.12 o
   2  -3  13        0.81        0.79      0.56 o
   3  -3  13        0.34        0.13      0.79 o
   4  -3  13        1.15        0.41      0.60 o
   5  -3  13        7.47        5.29      1.19 o
  -7  -2  13        2.12        3.97      1.02 o
  -6  -2  13        2.14        2.22      0.92 o
  -5  -2  13        0.03       -0.64      0.64 o
  -4  -2  13        8.86        7.49      0.98 o
  -3  -2  13        4.34        3.12      0.75 o
  -2  -2  13        0.25        0.13      0.56 o
  -1  -2  13        1.90        0.53      0.56 o
   0  -2  13       28.04       26.18      1.31 o
   1  -2  13       35.93       30.50      1.45 o
   2  -2  13        1.34        1.72      0.56 o
   3  -2  13        0.20        0.66      0.79 o
   4  -2  13        7.01        5.77      0.75 o
   5  -2  13        3.56        5.09      0.62 o
  -7  -1  13       19.97       32.67      4.83 o
  -6  -1  13        3.82        5.26      0.98 o
  -5  -1  13        0.01       -0.31      0.60 o
  -4  -1  13       13.64       15.60      1.17 o
  -3  -1  13        0.35        0.26      0.66 o
  -2  -1  13        5.44        4.81      0.79 o
  -1  -1  13        0.13       -0.47      0.47 o
   0  -1  13        0.09       -0.51      0.51 o
   1  -1  13       15.80       15.27      1.07 o
   2  -1  13        6.59        7.21      1.19 o
   3  -1  13       18.33       19.82      1.17 o
   4  -1  13        2.62        2.53      0.70 o
   5  -1  13       37.59       38.94      2.52 o
   6  -1  13        1.19        2.05      0.83 o
  -7   0  13        4.72        7.17      1.17 o
  -6   0  13        0.01       -0.73      0.73 o
  -5   0  13       11.92       11.40      1.17 o
  -4   0  13        0.65        0.19      0.64 o
  -3   0  13        0.51       -0.46      0.54 o
  -2   0  13        2.08        0.60      0.66 o
  -1   0  13        9.84        8.81      0.99 o
   0   0  13        3.54        6.57      0.84 o
   1   0  13       95.42       93.47      2.67 o
   2   0  13       16.40       16.04      2.05 o
   3   0  13        2.17        2.07      0.66 o
   4   0  13        3.47        3.23      0.66 o
   5   0  13        5.25        3.82      0.70 o
   6   0  13        0.24       -0.03      0.50 o
   7   0  13        3.13        3.66      0.98 o
  -7   1  13        1.29        0.60      0.83 o
  -6   1  13        1.32        0.53      1.32 o
  -5   1  13        8.64        8.48      1.65 o
  -4   1  13       23.26       22.31      2.32 o
  -3   1  13        2.05        1.64      0.79 o
  -2   1  13       67.16       64.69      2.20 o
  -1   1  13        3.56        3.18      0.75 o
   0   1  13      108.11      106.47      2.95 o
   1   1  13        7.40        6.31      0.99 o
   2   1  13        5.85        6.64      0.93 o
   3   1  13        4.22        4.16      0.70 o
   4   1  13       13.61       13.82      0.93 o
   5   1  13        1.28        0.09      0.38 o
   6   1  13        3.14        4.10      0.57 o
   7   1  13       11.87       14.58      0.93 o
  -6   2  13        0.32        0.25      0.86 o
  -5   2  13        1.55        1.46      0.76 o
  -4   2  13        1.78        1.61      0.70 o
  -3   2  13        8.25        5.97      0.89 o
  -2   2  13        3.12        3.36      1.19 o
  -1   2  13        9.34        8.86      0.94 o
   0   2  13       42.78       36.34      1.59 o
   1   2  13       36.49       34.54      1.99 o
   2   2  13        0.08        0.22      0.53 o
   3   2  13        5.47        6.60      0.79 o
   4   2  13       44.52       45.86      1.53 o
   5   2  13       10.32        9.53      0.73 o
   6   2  13        7.52        7.19      0.62 o
   7   2  13        8.85        8.73      1.36 o
  -6   3  13        1.49        1.69      0.86 o
  -5   3  13        3.07        4.00      0.83 o
  -4   3  13        3.43        3.19      0.84 o
  -3   3  13        2.67        1.97      0.70 o
  -2   3  13        4.52        3.83      0.75 o
  -1   3  13        0.78        0.07      0.60 o
   0   3  13       37.35       38.34      1.64 o
   1   3  13       15.44       18.37      1.17 o
   2   3  13       29.59       27.22      1.40 o
   3   3  13        0.70        0.62      0.43 o
   4   3  13        0.06        0.49      0.37 o
   5   3  13       10.87       13.65      0.74 o
   6   3  13        0.11        0.07      0.42 o
   7   3  13       21.86       24.63      1.34 o
  -6   4  13        2.00        0.12      1.39 o
  -5   4  13        3.29        5.29      0.95 o
  -4   4  13        0.01       -0.48      0.66 o
  -3   4  13        2.66        2.16      1.26 o
  -2   4  13       13.46       14.11      1.11 o
  -1   4  13        0.04       -0.33      0.47 o
   0   4  13        1.49        0.83      1.19 o
   1   4  13       15.89       14.91      1.12 o
   2   4  13        6.00        6.36      0.93 o
   3   4  13        0.37        0.39      0.53 o
   4   4  13        3.43        3.49      0.49 o
   5   4  13        0.59        0.39      0.40 o
   6   4  13        7.08        7.54      0.66 o
   7   4  13        4.88        6.99      1.09 o
  -5   5  13        0.29       -0.17      0.70 o
  -4   5  13       17.47       18.10      2.32 o
  -3   5  13        2.86        2.86      0.73 o
  -2   5  13        2.43        1.82      0.70 o
  -1   5  13        1.01        1.26      1.13 o
   0   5  13        1.18        1.79      0.66 o
   1   5  13       21.18       17.58      1.17 o
   2   5  13       12.10        9.99      0.94 o
   3   5  13        4.45        3.36      0.57 o
   4   5  13       19.47       20.25      1.14 o
   5   5  13        2.24        2.47      0.51 o
   6   5  13       16.27       20.88      1.16 o
  -5   6  13        4.63        4.37      1.59 o
  -4   6  13        1.23       -0.11      0.64 o
  -3   6  13       15.05       15.34      1.14 o
  -2   6  13       14.77       12.87      2.58 o
  -1   6  13        7.78        8.54      0.98 o
   0   6  13        1.19        0.95      0.60 o
   1   6  13        0.17        1.27      0.66 o
   2   6  13        1.25        0.58      0.47 o
   3   6  13       30.45       29.97      1.17 o
   4   6  13       20.94       22.29      0.90 o
   5   6  13        0.03        0.94      0.47 o
   6   6  13        9.84       11.81      1.38 o
  -4   7  13       17.48       23.56      2.38 o
  -3   7  13        3.41        3.97      1.46 o
  -2   7  13       17.35       19.82      3.64 o
  -1   7  13        8.96        9.61      0.98 o
   0   7  13        6.02        6.19      1.99 o
   1   7  13        6.33        7.94      0.81 o
   2   7  13        0.04       -0.42      0.46 o
   3   7  13       84.75       96.37      2.16 o
   4   7  13        5.93        8.33      0.78 o
   5   7  13        2.08        2.32      0.61 o
  -3   8  13       23.54       28.06      2.65 o
  -2   8  13        0.33        0.13      1.06 o
  -1   8  13        0.15       -0.60      0.60 o
   0   8  13        0.11        0.28      0.54 o
   1   8  13        1.47        0.93      0.56 o
   2   8  13        0.29        0.08      0.55 o
   3   8  13        5.86        7.63      0.75 o
   4   8  13       17.03       19.54      1.07 o
   5   8  13        6.46        7.96      1.31 o
  -2   9  13        5.64        6.22      1.59 o
  -1   9  13        0.84        1.32      1.06 o
   0   9  13        3.46        4.57      0.80 o
   1   9  13        1.18        2.73      0.75 o
   2   9  13        7.08        9.52      1.03 o
   3   9  13        0.91        0.91      0.62 o
   4   9  13        0.79        0.38      0.67 o
  -2  -7  14        9.79       14.92      1.39 o
  -1  -7  14       10.24       10.81      1.17 o
   0  -7  14        3.78        6.35      1.46 o
  -4  -6  14       14.44       21.18      1.40 o
  -3  -6  14        0.93        1.13      0.75 o
  -2  -6  14        0.08        0.42      0.70 o
  -1  -6  14       10.57       11.27      1.12 o
   0  -6  14        7.95        7.49      1.13 o
   1  -6  14        0.00        1.19      1.06 o
   2  -6  14        2.21        1.19      1.19 o
  -4  -5  14       22.89       27.93      2.25 o
  -3  -5  14       15.22       22.37      1.99 o
  -2  -5  14        1.71        1.32      0.93 o
  -1  -5  14        0.12       -0.53      0.93 o
   0  -5  14        1.16       -0.13      0.66 o
   1  -5  14        2.96        1.87      0.93 o
   2  -5  14       24.33       28.40      1.54 o
   3  -5  14        7.03        7.41      1.46 o
  -5  -4  14        4.26        2.63      0.92 o
  -4  -4  14        0.03       -0.79      0.79 o
  -3  -4  14        1.85        0.20      0.73 o
  -2  -4  14        1.32        0.79      0.66 o
  -1  -4  14        6.86        9.00      1.32 o
   0  -4  14        5.57        5.29      1.19 o
   1  -4  14        0.01       -0.66      0.66 o
   2  -4  14       14.11       15.09      1.59 o
   3  -4  14        9.81       14.53      1.52 o
   4  -4  14        0.27        0.26      1.06 o
  -5  -3  14        8.49        8.77      1.11 o
  -4  -3  14       23.92       23.53      1.54 o
  -3  -3  14        2.92        3.71      0.84 o
  -2  -3  14        0.10       -0.60      0.60 o
  -1  -3  14        1.36        0.73      0.66 o
   0  -3  14       12.45       12.49      1.03 o
   1  -3  14        0.64        1.08      1.26 o
   2  -3  14        2.76        3.04      1.06 o
   3  -3  14        1.21       -0.93      0.93 o
   4  -3  14       20.79       20.52      1.46 o
   5  -3  14        0.02        0.26      1.06 o
  -6  -2  14        0.45        0.38      0.83 o
  -5  -2  14       13.39       14.88      1.30 o
  -4  -2  14        2.25        2.79      0.83 o
  -3  -2  14        0.42        0.78      0.73 o
  -2  -2  14        2.54        1.78      0.70 o
  -1  -2  14        0.31        0.00      0.56 o
   0  -2  14        4.88        2.64      0.93 o
   1  -2  14        0.11       -0.13      0.56 o
   2  -2  14        5.76        7.86      0.89 o
   3  -2  14        0.88        1.10      0.66 o
   4  -2  14        0.15        0.57      0.64 o
   5  -2  14       11.70       11.32      0.90 o
  -6  -1  14        2.22        0.37      0.79 o
  -5  -1  14       12.05       16.79      1.34 o
  -4  -1  14       11.89       14.79      2.12 o
  -3  -1  14        4.37        2.49      0.79 o
  -2  -1  14        3.14        2.13      0.70 o
  -1  -1  14        2.68        1.01      0.66 o
   0  -1  14        9.17        8.02      0.94 o
   1  -1  14       18.48       18.86      1.22 o
   2  -1  14        3.07        4.04      0.75 o
   3  -1  14        8.51        8.09      0.94 o
   4  -1  14        7.55        8.34      0.94 o
   5  -1  14        0.02       -0.55      0.55 o
  -6   0  14        0.25        0.13      1.52 o
  -5   0  14        7.10        8.76      1.11 o
  -4   0  14        0.66        1.13      0.75 o
  -3   0  14        0.52        0.65      0.70 o
  -2   0  14        1.82        0.20      0.66 o
  -1   0  14       12.41       11.13      1.03 o
   0   0  14        6.82        9.46      1.85 o
   1   0  14       27.57       31.31      1.54 o
   2   0  14        1.21        2.46      0.66 o
   3   0  14        1.76        2.15      0.70 o
   4   0  14        1.03        1.22      0.57 o
   5   0  14        0.01        0.34      0.57 o
   6   0  14        1.05        2.10      0.64 o
  -6   1  14        0.48       -0.79      0.79 o
  -5   1  14        0.04       -0.34      0.70 o
  -4   1  14        2.61        0.38      0.64 o
  -3   1  14        0.00       -0.26      0.66 o
  -2   1  14        4.46        3.31      1.26 o
  -1   1  14       32.04       30.54      1.58 o
   0   1  14       18.20       20.75      1.26 o
   1   1  14        0.12       -0.33      0.56 o
   2   1  14       31.47       33.42      1.64 o
   3   1  14        0.49       -0.05      0.51 o
   4   1  14       17.74       20.44      1.14 o
   5   1  14        1.95        0.36      0.73 o
   6   1  14        1.72        1.03      0.67 o
  -6   2  14        0.00       -0.73      0.73 o
  -5   2  14        0.08        0.31      0.73 o
  -4   2  14        7.11       10.91      2.58 o
  -3   2  14       15.31       16.22      1.32 o
  -2   2  14       15.76       15.53      1.21 o
  -1   2  14       33.67       39.23      1.82 o
   0   2  14       36.95       33.18      1.64 o
   1   2  14        0.00        0.32      0.79 o
   2   2  14        0.09        0.07      0.56 o
   3   2  14        0.17        0.78      0.60 o
   4   2  14        0.02       -0.22      0.77 o
   5   2  14        4.22        4.70      0.83 o
   6   2  14        0.05       -0.22      0.62 o
  -5   3  14        4.90        4.47      1.02 o
  -4   3  14        0.19       -0.13      1.99 o
  -3   3  14        3.88        3.78      0.83 o
  -2   3  14       10.56       10.46      1.07 o
  -1   3  14       13.47        9.75      0.98 o
   0   3  14        8.32        8.98      0.98 o
   1   3  14       32.94       32.63      1.59 o
   2   3  14        0.00       -0.20      0.56 o
   3   3  14        0.06        0.33      0.56 o
   4   3  14        1.56        1.65      0.73 o
   5   3  14        2.28        3.93      0.73 o
   6   3  14        4.18        4.47      0.58 o
  -5   4  14        1.53        2.17      0.86 o
  -4   4  14        4.51        5.66      1.02 o
  -3   4  14        0.02       -0.60      0.60 o
  -2   4  14        4.79        7.26      1.85 o
  -1   4  14       10.12       10.84      1.07 o
   0   4  14        3.39        5.69      0.89 o
   1   4  14        0.26        0.07      0.66 o
   2   4  14        1.44        0.50      0.60 o
   3   4  14        9.41        8.54      0.85 o
   4   4  14        0.02       -0.36      0.51 o
   5   4  14        2.45        3.28      0.67 o
   6   4  14        0.18        0.32      0.44 o
  -4   5  14        1.10        2.47      0.89 o
  -3   5  14        0.85        0.96      0.79 o
  -2   5  14       10.18       10.53      1.02 o
  -1   5  14       17.34       17.64      1.26 o
   0   5  14        1.41        0.66      0.66 o
   1   5  14        0.00       -0.20      0.56 o
   2   5  14        3.72        3.23      1.19 o
   3   5  14        3.12        1.28      0.55 o
   4   5  14       29.05       33.82      1.27 o
   5   5  14        2.85        4.48      0.59 o
  -4   6  14        7.61        8.58      1.07 o
  -3   6  14        5.34        6.37      1.32 o
  -2   6  14        8.21        6.97      0.98 o
  -1   6  14        2.53        2.89      0.93 o
   0   6  14        0.42        0.15      0.60 o
   1   6  14        1.36        1.26      0.66 o
   2   6  14       20.90       20.79      1.22 o
   3   6  14       13.29       11.97      1.01 o
   4   6  14        3.76        4.08      0.58 o
   5   6  14        0.37        0.84      0.49 o
  -3   7  14        3.44        3.44      1.46 o
  -2   7  14        1.03        1.06      0.75 o
  -1   7  14       13.12       13.35      2.12 o
   0   7  14        2.86        2.32      0.84 o
   1   7  14       23.02       23.60      1.99 o
   2   7  14        5.90        5.51      0.79 o
   3   7  14        0.38        0.86      0.73 o
   4   7  14       24.59       22.38      1.14 o
  -2   8  14        0.55       -0.93      0.93 o
  -1   8  14        1.94        1.63      0.73 o
   0   8  14        4.12        4.97      0.81 o
   1   8  14        6.11        5.96      0.81 o
   2   8  14        1.18        0.58      0.77 o
   3   8  14        0.47        0.82      0.58 o
  -3  -5  15        6.67        6.88      1.46 o
  -2  -5  15       13.37       16.68      1.85 o
  -1  -5  15       10.25       11.91      1.72 o
   0  -5  15        0.28        0.21      0.79 o
   1  -5  15        1.48        2.38      0.79 o
  -4  -4  15        4.18        4.32      0.98 o
  -3  -4  15        3.98        2.25      1.06 o
  -2  -4  15       13.38       14.69      1.72 o
  -1  -4  15       15.95       18.93      1.85 o
   0  -4  15        3.72        1.85      1.19 o
   1  -4  15        4.66        4.63      1.32 o
   2  -4  15        4.71        9.25      2.51 o
   3  -4  15       10.48       13.10      1.72 o
  -4  -3  15        6.77       10.49      1.14 o
  -3  -3  15        3.04        4.12      0.89 o
  -2  -3  15        0.35        0.20      0.73 o
  -1  -3  15        3.15        3.24      0.93 o
   0  -3  15        0.33       -0.40      0.60 o
   1  -3  15        1.14       -0.93      0.93 o
   2  -3  15       20.44       25.41      2.12 o
   3  -3  15       15.76       18.00      1.85 o
  -5  -2  15        9.36       12.25      1.26 o
  -4  -2  15        0.37        0.66      0.79 o
  -3  -2  15        0.02       -0.64      0.64 o
  -2  -2  15        1.96        0.86      0.86 o
  -1  -2  15        0.01       -0.46      0.66 o
   0  -2  15        2.23        0.86      0.70 o
   1  -2  15        0.38       -0.49      0.60 o
   2  -2  15       54.72       63.57      2.29 o
   3  -2  15        5.01        3.24      0.84 o
   4  -2  15        1.14        0.66      1.06 o
  -5  -1  15        0.62       -0.23      1.32 o
  -4  -1  15        1.66        1.33      0.79 o
  -3  -1  15        2.10        4.40      0.99 o
  -2  -1  15        0.39        0.08      0.70 o
  -1  -1  15        7.65        6.61      0.94 o
   0  -1  15        1.92        1.89      0.70 o
   1  -1  15       15.63       15.92      1.22 o
   2  -1  15        4.42        4.30      0.84 o
   3  -1  15        7.98        8.60      1.03 o
   4  -1  15        7.48        7.35      0.99 o
  -5   0  15        2.31        2.34      1.13 o
  -4   0  15        0.32        0.76      0.83 o
  -3   0  15        2.78        2.63      0.79 o
  -2   0  15        1.14        0.08      0.60 o
  -1   0  15        1.95        0.89      0.70 o
   0   0  15       26.62       21.88      1.72 o
   1   0  15        0.45        1.66      0.93 o
   2   0  15       55.21       67.18      2.85 o
   3   0  15       19.83       24.97      1.50 o
   4   0  15        0.52       -0.04      0.59 o
   5   0  15        1.89        2.84      0.70 o
  -5   1  15        2.58        1.87      0.92 o
  -4   1  15       11.76       12.76      1.59 o
  -3   1  15        1.87        3.04      0.84 o
  -2   1  15        4.81        7.66      0.98 o
  -1   1  15        6.75        5.51      0.92 o
   0   1  15        2.37        1.92      0.75 o
   1   1  15       15.84       14.54      1.17 o
   2   1  15        6.28        7.82      1.46 o
   3   1  15        0.22        0.27      0.60 o
   4   1  15        1.57        0.92      0.68 o
   5   1  15        0.08        0.41      0.62 o
  -5   2  15        0.53        0.09      1.46 o
  -4   2  15        0.97        0.07      1.39 o
  -3   2  15       25.17       20.37      1.45 o
  -2   2  15       16.02       14.09      1.21 o
  -1   2  15       14.00       14.57      1.79 o
   0   2  15        1.60        2.51      0.75 o
   1   2  15        0.70        2.32      0.75 o
   2   2  15        3.20        3.18      0.79 o
   3   2  15        0.61        0.99      0.70 o
   4   2  15        0.78        1.39      0.68 o
   5   2  15        0.74        1.22      0.67 o
  -4   3  15       19.11       25.53      2.18 o
  -3   3  15        0.03       -0.07      0.70 o
  -2   3  15        0.23        1.52      0.75 o
  -1   3  15        4.48        4.15      1.06 o
   0   3  15       30.11       32.87      1.68 o
   1   3  15        0.46        0.26      1.06 o
   2   3  15        0.76        1.59      0.66 o
   3   3  15       19.24       23.30      1.50 o
   4   3  15        1.93        1.44      0.62 o
   5   3  15        1.90        2.12      0.72 o
  -4   4  15       10.31       11.83      1.26 o
  -3   4  15        3.44        4.31      0.92 o
  -2   4  15       29.72       34.86      2.18 o
  -1   4  15        0.12       -0.73      0.73 o
   0   4  15        4.70        4.71      0.84 o
   1   4  15        0.28        0.66      0.66 o
   2   4  15       19.43       21.30      1.45 o
   3   4  15        0.34        0.31      0.60 o
   4   4  15        2.69        2.60      0.71 o
   5   4  15        5.62        8.87      1.85 o
  -3   5  15        7.28        6.56      1.46 o
  -2   5  15        1.06       -0.20      0.75 o
  -1   5  15        4.50        5.85      0.94 o
   0   5  15        4.23        3.79      0.89 o
   1   5  15        1.54        1.08      0.93 o
   2   5  15        0.19        0.13      0.79 o
   3   5  15       17.73       18.38      1.14 o
   4   5  15        0.12       -0.26      0.57 o
  -2   6  15       14.07       18.44      1.39 o
  -1   6  15        2.85        4.25      0.99 o
   0   6  15        1.03        0.20      0.93 o
   1   6  15        2.29        2.85      0.84 o
   2   6  15        6.37        6.70      0.88 o
   3   6  15        0.62        1.04      0.64 o
   4   6  15        0.52        1.46      1.46 o
  -1   7  15        0.26        0.99      0.75 o
   0   7  15        0.70       -0.55      0.64 o
   1   7  15        5.23        6.07      0.88 o
   2   7  15        0.02       -0.59      0.59 o
  -2  -3  16       10.41       10.01      1.22 o
  -1  -3  16        3.45        3.44      1.32 o
   0  -3  16        0.19       -0.93      1.06 o
   1  -3  16       14.64       14.56      1.72 o
  -3  -2  16        1.28        0.49      0.83 o
  -2  -2  16        0.00       -0.52      0.70 o
  -1  -2  16        0.47       -0.02      0.70 o
   0  -2  16        0.47       -0.26      0.75 o
   1  -2  16       45.34       52.35      2.20 o
   2  -2  16        1.17        3.31      1.32 o
  -3  -1  16        4.12        5.40      1.03 o
  -2  -1  16        0.59       -0.11      0.70 o
  -1  -1  16        1.08        1.06      0.75 o
   0  -1  16       15.80       12.70      1.17 o
   1  -1  16        0.01       -0.12      0.70 o
   2  -1  16        8.25        6.80      0.98 o
   3  -1  16        2.44        2.38      0.84 o
  -3   0  16        0.51        0.56      0.83 o
  -2   0  16        4.05        5.20      1.02 o
  -1   0  16       12.66       11.00      1.22 o
   0   0  16        3.55        3.85      0.94 o
   1   0  16        0.11        0.20      0.70 o
   2   0  16        0.80       -0.70      0.70 o
   3   0  16       10.95       12.79      2.38 o
  -3   1  16       11.70       14.42      1.30 o
  -2   1  16        3.12        3.75      0.92 o
  -1   1  16        0.87        0.53      0.75 o
   0   1  16       25.51       24.19      1.54 o
   1   1  16        1.26        0.47      0.99 o
   2   1  16        0.00        1.41      0.86 o
   3   1  16        4.82        6.09      1.03 o
  -3   2  16        2.66        0.94      2.25 o
  -2   2  16        7.73        8.35      1.11 o
  -1   2  16        0.90        1.19      0.84 o
   0   2  16        0.00       -0.66      0.66 o
   1   2  16        1.02        1.85      0.75 o
   2   2  16       27.38       34.94      2.58 o
   3   2  16        2.31        1.88      0.93 o
  -3   3  16        0.23       -0.73      0.75 o
  -2   3  16        7.76        7.03      1.52 o
  -1   3  16        4.60        4.23      1.06 o
   0   3  16        7.92        9.80      1.79 o
   1   3  16        6.44        8.51      1.79 o
   2   3  16        1.23        1.98      0.79 o
   3   3  16       12.03       10.29      1.01 o
  -2   4  16        0.11        0.90      0.83 o
  -1   4  16       23.27       29.47      2.18 o
   0   4  16       11.63       14.62      1.31 o
   1   4  16        7.41        8.26      1.07 o
   2   4  16        0.22        0.20      0.75 o
   3   4  16        9.18        9.75      1.05 o
  -1   5  16        8.95        9.92      1.17 o
   0   5  16        9.49       10.97      1.17 o
   1   5  16        2.38        3.24      0.89 o
   2   5  16        0.06       -0.58      0.58 o
   0   0  17        3.54        3.96      0.94 o
   0   1  17        2.04        2.95      0.98 o
   0   2  17       14.58       19.29      2.32 o
 
